# Supplementary material for: Simulated microgravity confines and fragments the straw-based lignocellulose degrading microbial community
Source: Microbiol Spectr. 2025 Apr 16;13(6):e02466-24. doi: 10.1128/spectrum.02466-24 (PMC12131793; doi:10.1128/spectrum.02466-24)
Supplement: Table S2 — Metabolomics raw data. [file spectrum.02466-24-s0002.csv]

Table S2. Metabolomics raw data for Data Availability part.
#ID	name	day0_1	day0_2	day0_3	day5_mug_1	day5_mug_2	day5_mug_3	day5_ng_1	day5_ng_2	day5_ng_3	day10_mug_1	day10_mug_2	day10_mug_3	day10_ng_1	day10_ng_2	day10_ng_3	day15_mug_1	day15_mug_2	day15_mug_3	day15_ng_1	day15_ng_2	day15_ng_3	day20_mug_1	day20_mug_2	day20_mug_3	day20_ng_1	day20_ng_2	day20_ng_3	day25_mug_1	day25_mug_2	day25_mug_3	day25_ng_1	day25_ng_2	day25_ng_3	Mass Error (ppm)	Formula	m/z	Retention time (min)	KEGG_annotation	KEGG_pathway_annotation	LM_ID(lipidmaps)	CATEGORY(lipidmaps)	MAIN_CLASS(lipidmaps)	SUB_CLASS	HMDB_ID	CAS	kingdom(HMDB)	super_class(HMDB)	HMDB_taxonomy
neg_1007	20-HETE-d6	1018.548314	1040.764319	790.7295041	650.4571663	636.7898158	388.309941	422.4908908	562.8935373	467.0939912	602.2853767	879.0783975	822.4006133	1197.805653	681.8759373	471.6204856	1146.290964	994.6172003	963.3302551	1263.002214	1074.898395	902.2073725	1493.08331	951.8743523	1157.602988	1086.742462	1806.494006	1493.372628	1298.510729	1405.553092	1280.303303	1790.596506	849.7854099	1116.878211	25.13555038	C20H26D6O3	325.27373	10.07001667	--	--	LMFA03060082	Fatty Acyls [FA]	Eicosanoids [FA03]	Hydroxy/hydroperoxyeicosatetraenoic acids [FA0306]	--	--	--	--	--
neg_1009	25-O-Methylalisol A	144.6717299	190.7850063	139.7599913	129.5389177	76.07608322	63.65327094	148.3553179	117.9109728	47.31036125	78.83259004	110.3105117	114.3881342	197.3798934	108.7823163	39.28971789	119.8769454	101.2965383	77.76276276	130.6533328	61.14951789	26.59900877	106.0310483	109.8353549	62.14814465	119.5950028	76.40073844	63.52608969	60.11327825	72.40348606	62.30477318	106.2758985	66.99542098	35.27963559	17.8422568	C31H52O5	1053.779151	10.08428333	--	--	--	--	--	--	--	--	--	--	--
neg_1010	episterol	3335.080241	4438.110508	4180.404842	3096.669563	2751.360273	2624.133217	2564.509896	2666.906039	2289.912075	2458.371937	2681.72018	2446.818551	2695.417595	2616.231342	2144.699577	2680.022809	3078.273148	2580.9794	2711.416477	2497.330969	1481.467781	2197.564968	2416.868565	2515.813309	1854.051207	2169.537756	2467.601453	2146.735099	2308.962862	2229.897353	2356.674403	3086.698359	1728.374548	-10.90642646	C28H46O	443.3487243	10.08428333	C15777	Steroid biosynthesis(ko00100);;Metabolic pathways(ko01100);;Biosynthesis of secondary metabolites(ko01110)	LMST01030115	Sterol Lipids [ST]	Sterols [ST01]	Ergosterols and C24-methyl derivatives [ST0103]	HMDB0006847	474-68-0	Organic compounds	Lipids and lipid-like molecules	Steroids and steroid derivatives
neg_1012	Dehydrotumulosic acid	3792.965662	4419.189717	4132.495902	2924.932572	2871.08914	2580.063335	2884.079661	2679.1333	2402.493757	2791.355069	2752.012881	2441.861357	2733.315555	2837.334638	2360.858075	2762.538404	3129.070032	2764.296115	2787.07073	2679.681447	1830.664206	2519.204906	2547.266112	2740.791054	2026.221656	2568.929699	2597.033406	2319.33079	2611.97992	2461.579792	2593.150707	3518.891875	2237.387834	0.782065849	C31H48O4	529.3538417	10.08428333	--	--	--	--	--	--	HMDB0250960	--	Organic compounds	Lipids and lipid-like molecules	Steroids and steroid derivatives
neg_1014	Gymnemagenin	2457.305914	3980.015693	2286.763425	1657.035312	4463.979767	4754.966128	2188.150304	2308.999288	2328.114543	2287.718004	2049.687133	1977.57268	2635.060725	1899.686127	3561.489097	1866.787215	1893.35673	3803.644234	2790.154199	2039.674748	2660.156353	2721.212775	2686.034548	2041.673126	1325.969569	2503.159324	1901.341749	1986.779011	1341.656467	1343.296713	1828.601683	2720.6381	3042.639632	-1.804814469	C30H50O6	551.3580283	10.08428333	--	--	--	--	--	--	--	--	--	--	--
neg_1018	3-Hydroxylup-20(29)-en-28-al (Betulinaldehyde)	1048.281795	1239.234875	1130.992647	1032.488671	891.9677771	845.4383667	930.843498	808.3895663	612.2408324	896.6423703	971.1727975	821.8654573	1044.151084	963.0652463	813.7554084	1098.650173	1074.667108	1099.20591	1141.651056	972.0347222	700.3615098	935.5881295	1015.903792	987.0591895	917.1311017	916.8074813	965.2018299	1116.356906	1006.385007	992.6048104	1110.688428	1508.98201	983.0130646	12.27654175	C30H48O2	475.3402382	10.09141667	--	--	--	--	--	--	--	--	--	--	--
neg_1026	11-deoxy-PGF1��	3648.475843	4007.612062	4433.285316	2180.050811	2257.732483	1534.919629	1829.068223	1890.870336	1831.853949	2139.805356	2198.73868	2227.662004	2054.276183	2091.900072	2049.39983	2449.024151	2327.024272	2153.407364	2204.558457	2480.056508	1621.455254	2579.25627	1872.262072	2358.037789	1985.301327	2872.663491	2514.469911	2088.293967	2410.398842	2182.840656	2637.127442	2481.147042	2025.892974	-3.44702501	C20H36O4	339.2529103	10.12711667	--	--	--	--	--	--	--	--	--	--	--
neg_1028	Chloroxanthin	4238.826596	4657.097554	3635.632236	2532.266308	3237.55759	4722.76428	3694.8899	3077.247061	3631.792598	2823.767766	2934.031543	2549.60494	2790.507746	2623.508512	3299.729672	2600.555565	2806.436884	3392.44131	3129.755564	2689.013073	3249.623745	3647.000465	3173.150429	3726.711863	2571.896823	2862.889803	2641.060032	3257.221124	2786.350256	2249.464127	2582.124166	2987.117648	3417.06378	-10.54710844	C40H60O	577.4332153	10.14138333	C15892	Carotenoid biosynthesis(ko00906);;Metabolic pathways(ko01100);;Biosynthesis of secondary metabolites(ko01110)	LMPR01070113	Prenol Lipids [PR]	Isoprenoids [PR01]	C40 isoprenoids (tetraterpenes) [PR0107]	--	--	--	--	--
neg_1034	Erucic acid	1367.976713	1449.210614	1450.219825	874.9741893	688.9683482	609.6918596	603.5654873	570.5164206	568.9773844	471.527551	403.5402829	383.0770442	545.5247263	474.4438432	522.1802743	683.8818942	672.5859911	622.6018484	591.6629377	495.8825386	291.730244	537.9653256	569.896985	619.909318	497.0572515	587.8860965	630.8059265	619.6996786	643.539755	785.693899	792.6889839	414.169815	521.6397687	14.50069262	C22H42O2	383.3215893	10.15566667	C08316	Biosynthesis of unsaturated fatty acids(ko01040)	--	--	--	--	HMDB0002068	112-86-7	Organic compounds	Lipids and lipid-like molecules	Fatty Acyls
neg_1041	Geranyl acetone	1222.133048	1411.006935	1636.060695	1074.391498	918.7075026	868.6229986	1000.562564	957.378209	888.7684428	858.0286743	844.1419312	864.5861579	1054.609823	930.2961282	768.1650078	964.6126513	1053.013583	945.0348785	978.3052516	1075.050316	588.9097463	930.3300325	930.5984941	1037.280333	907.7852795	976.8849001	1004.763945	911.126905	1044.396379	1021.158136	1077.500826	1248.595438	804.1726679	-1.507482809	C13H22O	433.3317481	10.17706667	--	--	--	--	--	--	HMDB0031846	3796-70-1	Organic compounds	Lipids and lipid-like molecules	Prenol lipids
neg_1052	24-Hydroxy-beta-amyrin	1882.074236	2283.888378	2118.911005	1582.702974	1520.531848	1331.726051	1448.743552	1417.262912	1339.151176	1328.062526	1419.180639	1346.922728	1575.51607	1385.558897	1225.627729	1597.181643	1676.044172	1412.774096	1666.421774	1754.390113	914.8956414	1783.20137	1462.842748	1661.95576	1398.871309	1836.067625	1639.800104	1693.351914	1775.407551	1755.601137	1895.371267	2337.808073	1506.440153	5.590973254	C30H50O2	477.3529555	10.26271667	C19732	Sesquiterpenoid and triterpenoid biosynthesis(ko00909);;Biosynthesis of secondary metabolites(ko01110)	--	--	--	--	--	--	--	--	--
neg_1055	Delta 8,14 -Sterol	897.4811875	936.7310018	820.1477758	748.1843722	745.6162485	721.3210496	647.6804318	618.490142	645.3241528	780.311814	579.5798579	644.0494119	624.506134	683.2324588	643.862502	690.9746912	684.5096575	736.4842461	735.0688914	876.2823952	501.4856122	799.5652071	840.6806135	792.5811968	682.8621002	861.8691929	735.95852	752.5968872	820.0884815	720.7088365	838.0253324	1223.283196	734.671235	-10.37245465	C29H46O	431.3252775	10.26986667	--	--	LMST01031020	Sterol Lipids [ST]	Sterols [ST01]	Ergosterols and C24-methyl derivatives [ST0103]	HMDB0006928	74635-33-9	Organic compounds	Lipids and lipid-like molecules	Steroids and steroid derivatives
neg_1056	Cyclo(D-Leu-L-Pro)	3526.327635	3555.025657	2645.51373	3649.027519	3822.651468	2951.969655	4366.028292	3911.602996	4017.800462	6184.477986	6679.829671	6533.727149	6874.697298	6363.531915	7483.785611	6750.889709	7139.414836	5848.959859	9360.755455	6109.919334	5158.434779	8966.235928	7304.861018	8324.677087	7150.479566	11132.2633	8933.026273	8005.40498	7427.047161	7361.152725	7900.240438	3566.557862	7056.419596	1.916918431	C11H18N2O2	479.2883123	10.26986667	--	--	--	--	--	--	--	--	--	--	--
neg_1060	(-)-Germacrene D	10455.41775	4245.57906	3497.604637	6496.407605	2795.909049	2718.26417	7489.186762	3099.438016	2350.058582	3313.879061	1304.07739	1082.980179	5633.569187	2710.995981	3323.240032	4960.237024	2748.320746	2363.200548	3257.542383	2888.003562	1540.346186	2982.470437	3978.759017	2315.317327	2491.087645	1650.148741	1920.084802	3945.616748	1430.381058	4201.333548	5199.925869	2713.328736	1952.835255	42.58252163	C15H24	453.3911941	10.29841667	C16142	Sesquiterpenoid and triterpenoid biosynthesis(ko00909)	--	--	--	--	HMDB0302240	--	Organic compounds	Lipids and lipid-like molecules	Prenol lipids
neg_1062	3alpha,7alpha,12alpha-Trihydroxy-5beta-cholestan-26-al	3271.375992	3052.097882	2711.069686	2167.195273	2144.61483	1658.521763	2144.678943	1961.210416	2073.537586	2074.878361	1818.643265	1794.008702	1881.974787	1900.430095	1865.337476	2164.735945	2159.757994	1874.437006	2177.452817	2387.588991	1859.924766	2410.404552	2591.091906	2620.808901	2452.537288	2638.440784	2056.500201	2261.642476	2240.418426	2142.09252	2113.375326	3421.099392	2109.709357	-1.788924486	C27H46O4	433.3315565	10.30555	C01301	Primary bile acid biosynthesis(ko00120);;Metabolic pathways(ko01100)	LMST04030164	Sterol Lipids [ST]	Bile acids and derivatives [ST04]	C27 bile acids, alcohols, and derivatives [ST0403]	--	--	--	--	--
neg_1072	12,13-DHOME	11062.87235	10229.29413	10834.61345	6039.893577	6973.079307	7130.530491	6619.749322	6139.465748	7109.171396	6198.121818	6763.722584	5715.936903	5318.722967	6099.016936	6235.849835	5925.145605	6267.976543	5878.348831	5923.101558	6703.861898	5533.002032	6408.04407	5900.491629	6588.710063	7412.877789	6249.779121	5742.760363	5565.349398	5894.896321	5878.646769	5296.829258	7826.881935	6167.49882	-34.33341292	C18H34O4	673.4680438	10.41905	C14829	Linoleic acid metabolism(ko00591)	--	--	--	--	HMDB0004705	7293-40-5	Organic compounds	Lipids and lipid-like molecules	Fatty Acyls
neg_1073	3,6-Dioxo-16-hydroxylanosta-7,24-diene-21-oic acid ��-lactone (Sendanolactone)	1309.425786	1188.545118	1493.10585	152.0321637	136.5746238	104.8910693	119.7426589	131.5540169	140.7199141	65.90635669	75.14944847	119.4274674	66.49888566	47.17923571	110.5325512	59.16398169	84.83995036	50.56756665	57.29074717	56.02396627	64.7695648	55.70549925	93.62927624	68.73992056	43.52755196	102.1253236	65.27477186	87.05855189	110.7135308	59.75444499	77.74303164	85.04121226	64.64583671	-5.689647119	C30H42O4	977.6095163	10.41905	--	--	--	--	--	--	--	--	--	--	--
neg_1074	4alpha-Methylfecosterol	8150.336352	10140.98186	12233.45814	8937.511672	7054.171019	6738.741039	7709.86116	7549.459969	6949.268358	6192.81963	7168.685481	7436.751489	8796.556337	7762.41908	6118.386374	8343.920932	8553.446161	8639.912639	8194.571862	9104.00712	5368.871825	8049.701566	8407.455033	8806.800178	8984.462505	8461.686934	8659.968397	8316.436528	9370.192677	8833.864977	9117.158684	10719.17341	7211.368694	12.06678014	C29H48O	447.3448934	10.43331667	C15776	Steroid biosynthesis(ko00100);;Metabolic pathways(ko01100);;Biosynthesis of secondary metabolites(ko01110)	LMST01031019	Sterol Lipids [ST]	Sterols [ST01]	Ergosterols and C24-methyl derivatives [ST0103]	HMDB0006845	17757-07-2	Organic compounds	Lipids and lipid-like molecules	Steroids and steroid derivatives
neg_1076	Gabapentin	5.38E-12	5.38E-12	5.38E-12	4.600189925	8.742996147	1.630161873	0.904525885	3.364529601	2.898188207	3.226015432	2.133322685	5.38E-12	5.38E-12	1.053432655	5.38E-12	1.158261194	5.38E-12	0.931966229	1.319019154	19.73201788	5.38E-12	2.911632331	1.789233074	0.517363975	1.842159615	2.658656273	0.220127721	0.680641178	2.496031084	1.110075106	5.557821108	5.38E-12	1.496841056	9.166130932	C9H17NO2	387.2531976	10.45473333	C07018	--	--	--	--	--	HMDB0005015	60142-96-3	Organic compounds	Organic acids and derivatives	Carboxylic acids and derivatives
neg_1087	UDP-4-dehydro-6-deoxy-D-glucose	8439.314052	7962.669627	8342.355515	4962.281054	5918.930474	5349.463183	6055.640185	5523.401921	5365.516062	5128.503717	5314.409822	4713.792322	4263.762487	5218.873753	5314.334099	4492.575467	5485.010831	4782.861685	4425.588215	6132.53516	3300.334106	4653.454908	5444.183054	4936.289586	4198.001737	5178.045563	4240.296975	4786.421608	4602.727773	4770.326902	4196.432164	5778.613521	5234.219077	-37.29598645	C15H22N2O16P2	1155.061883	10.51896667	C04089	Amino sugar and nucleotide sugar metabolism(ko00520);;Metabolic pathways(ko01100);;Biosynthesis of nucleotide sugars(ko01250)	--	--	--	--	HMDB0012300	13094-28-5	Organic compounds	Nucleosides, nucleotides, and analogues	Pyrimidine nucleotides
neg_1089	2,3-Diketo-L-gulonate	7564.114326	7459.266356	7881.061609	4399.759226	5205.455923	5021.93446	5421.974061	4917.155505	5074.80374	4789.722873	4823.887243	4479.309015	4014.792086	4577.8309	5048.121677	4206.78958	4796.330955	4628.261881	4182.594207	5440.540039	3313.25682	4398.228028	4944.489695	4591.783033	4020.156982	3778.245865	4057.998957	4447.193811	4176.373177	4345.668806	3960.922189	5328.842032	4919.603453	-14.94786924	C6H8O7	212.9988	10.51896667	C04575	Pentose and glucuronate interconversions(ko00040);;Ascorbate and aldarate metabolism(ko00053);;Metabolic pathways(ko01100)	--	--	--	--	HMDB0006511	3445-22-5	Organic compounds	Organic oxygen compounds	Organooxygen compounds
neg_1094	2-Furoate	3091.991112	3111.193507	3224.970973	1756.08086	2108.404718	1966.847498	2177.547362	1906.690362	1975.457338	1939.044689	1884.570714	1748.301735	1621.888184	1823.893335	1999.303817	1688.670855	1901.595338	1785.549467	1672.700196	2153.885264	1277.884817	1802.620633	1938.37141	1889.969887	1575.740265	1499.906682	1676.565747	1817.765804	1682.137991	1785.061934	1652.008381	2159.75503	2018.785811	12.81083002	C5H4O3	156.9972324	10.53325	C01546	Furfural degradation(ko00365);;Metabolic pathways(ko01100);;Microbial metabolism in diverse environments(ko01120)	--	--	--	--	HMDB0000617	88-14-2	Organic compounds	Organoheterocyclic compounds	Furans
neg_1104	meso-Tartaric acid	470.2197313	456.8709763	473.1237005	302.7935205	338.6578632	319.2851706	351.8747223	337.8282056	318.6244029	319.8849631	335.9652667	288.0402391	263.4623817	310.5651439	331.4210687	279.6517969	316.8586042	299.1305494	283.2105275	369.4877298	200.056444	293.6397593	339.8792086	287.0582292	270.7157392	270.6505747	257.6886931	295.7111876	281.2094301	280.629172	266.9434511	381.3993331	306.960765	0.88585819	C4H6O6	170.9912386	10.53325	C00552	Glyoxylate and dicarboxylate metabolism(ko00630);;Metabolic pathways(ko01100)	--	--	--	--	--	--	--	--	--
neg_1105	4-Formylsalicylic acid	2314.813213	2348.939859	2397.865835	1392.211333	1649.571312	1572.25262	1723.852274	1573.22225	1571.057945	1493.085393	1523.572859	1398.901328	1297.956044	1471.741113	1603.359801	1391.119545	1565.826103	1461.531196	1358.299462	1708.331336	1068.407055	1437.573115	1634.17892	1477.522934	1378.966313	1347.443691	1364.183927	1480.615895	1391.447792	1462.873476	1346.361379	1835.467658	1614.562334	-33.94203865	C8H6O4	186.9956412	10.5261	C14100	Naphthalene degradation(ko00626);;Microbial metabolism in diverse environments(ko01120)	--	--	--	--	--	--	--	--	--
neg_1106	3,4-Dihydroxyphthalate	41732.62734	41251.89917	43042.44707	24963.68792	29281.09166	27643.08507	30570.72435	27603.18413	27756.75376	27098.73953	27185.3966	24899.14184	22773.65316	26001.47862	28064.24673	24034.72231	27195.73658	25662.9173	23779.15361	30161.74088	18786.67261	24860.8144	27805.50451	26394.75084	23141.31635	22238.91241	23552.41288	25417.95389	23739.60485	24926.58643	22949.90028	30273.8369	27918.64154	35.97268188	C8H6O6	242.9920937	10.5261	C03223	Polycyclic aromatic hydrocarbon degradation(ko00624);;Metabolic pathways(ko01100);;Microbial metabolism in diverse environments(ko01120);;Degradation of aromatic compounds(ko01220)	--	--	--	--	--	--	--	--	--
neg_1107	D-Erythrose 4-phosphate	29001.44047	28934.31924	30147.13284	17399.23956	20342.62763	19358.94342	21184.57494	19245.85568	19329.97076	18868.95261	18980.94526	17506.37518	15949.30326	18136.39023	19656.81598	16854.59018	19008.18074	17883.15675	16687.63343	21200.02975	13235.13894	17329.33131	19598.38382	18513.64682	16140.56437	15586.98913	16530.67204	17956.36003	16835.17595	17544.43737	16040.65002	21396.98278	19560.77673	35.72462691	C4H9O7P	244.9964664	10.5261	C00279	Pentose phosphate pathway(ko00030);;Phenylalanine, tyrosine and tryptophan biosynthesis(ko00400);;Carbon fixation in photosynthetic organisms(ko00710);;Vitamin B6 metabolism(ko00750);;Biosynthesis of various other secondary metabolites(ko00997);;Biosynthesis of various antibiotics(ko00998);;Biosynthesis of plant secondary metabolites(ko01060);;Biosynthesis of phenylpropanoids(ko01061);;Biosynthes…	--	--	--	--	HMDB0001321	585-18-2	Organic compounds	Organic oxygen compounds	Organooxygen compounds
neg_1108	Benzoyl phosphate	35248.4088	34948.52392	36829.34188	21078.47323	24701.06489	23355.82456	25570.02096	23266.44831	23333.00237	22714.05844	22831.79769	20860.37346	19132.78548	21875.78792	23656.43826	20216.71281	22908.27422	21779.09204	19906.75881	25597.37217	15918.37428	20914.96673	23468.14023	22243.52846	19408.84014	18578.02097	19756.49355	21351.32693	20014.98225	20982.74316	19355.31588	25531.42085	23356.28211	22.94969342	C7H7O5P	246.9980959	10.5261	C06206	Aminobenzoate degradation(ko00627);;Microbial metabolism in diverse environments(ko01120)	--	--	--	--	HMDB0060440	--	Organic compounds	Benzenoids	Benzene and substituted derivatives
neg_1109	2-mercaptoglutarate	3869.657156	3852.008633	4057.790384	2355.898422	2725.334507	2669.880751	2863.026473	2625.796336	2643.678238	2556.89963	2568.865855	2348.764592	2194.280235	2439.088747	2692.591094	2286.709682	2550.01242	2460.412445	2240.267611	2882.759805	1793.029489	2335.794868	2699.980294	2501.2995	2177.039849	2133.730854	2206.703816	2414.4835	2236.122832	2362.058371	2162.038626	2870.632378	2628.352607	-6.097421666	C5H6O4S-2	206.9958948	10.53325	--	--	--	--	--	--	--	--	--	--	--
neg_1111	6-Phosphonoglucono-D-lactone	10879.99004	10687.14423	11238.29819	6432.667193	7548.534216	7168.365981	7922.733381	7154.129541	7231.266279	7017.973343	7162.594783	6461.210287	5914.350866	6798.845019	7314.521807	6230.756448	7077.365695	6688.881993	6217.479048	7811.035513	4874.018815	6418.495095	7158.36167	6733.637635	5965.403242	5675.322485	6017.435671	6523.665225	6099.071456	6417.543915	5916.806632	7779.577919	7110.836646	-39.80749577	C6H11O9P	256.9965212	10.53325	--	--	--	--	--	--	HMDB0001127	2641-81-8	Organic compounds	Organic oxygen compounds	Organooxygen compounds
neg_1112	3,5,9-Trihydroxy-7,8-dihydrocyclopenta[g]chromene-2,6-dione	13599.22392	13213.03015	13955.27093	8227.593047	9496.65589	8995.047615	10055.51083	9069.38797	9117.043867	8822.4575	8905.77176	8059.635221	7406.779916	8491.879878	9171.291028	7815.492973	8837.437712	8385.82947	7644.082471	9828.769083	6277.98309	8037.156448	9123.831138	8587.70728	7508.189272	7410.556739	7759.571349	8196.243215	7846.917664	8268.432247	7501.652524	9934.661738	9132.033444	-27.7970593	C12H8O6	282.9945947	10.53325	--	--	--	--	--	--	--	--	--	--	--
neg_112	2-deoxy-D-ribose 5-phosphate	5.38E-12	5.38E-12	5.38E-12	5.566134169	12.67613	8.656305323	26.92390557	10.62407766	31.91407953	53.14147532	110.0201837	117.5096905	53.52453156	61.17418348	26.48613014	51.91125902	25.87239554	40.90821073	11.92067716	81.07614372	45.09547321	12.57345842	5.975065674	30.29325396	13.64175758	51.09799674	40.47253475	10.38788669	21.53178944	26.47662021	28.02099618	11.11745637	16.87911746	2.328337822	C5H11O7P	427.0421988	0.539933333	C00673	Pentose phosphate pathway(ko00030);;Metabolic pathways(ko01100)	--	--	--	--	HMDB0001031	102916-66-5	Organic compounds	Organic oxygen compounds	Organooxygen compounds
neg_1120	4-Hydroxy-2-oxoglutaric acid	1141.408591	1196.383978	1209.998855	711.2718033	805.3656863	769.4624497	853.061268	767.4998867	775.3387898	767.7302794	757.4614593	685.6314083	647.1126604	737.0759136	791.7260678	665.0248979	758.2504178	729.6853843	660.8701893	862.2516803	522.9990747	704.8214268	794.817465	754.8708704	664.8214807	607.6222299	655.6697257	711.6328783	684.1719479	728.6854096	665.5939585	863.3373126	768.4248492	13.49046461	C5H6O6	182.9932914	10.54038333	C01127	Glyoxylate and dicarboxylate metabolism(ko00630);;Metabolic pathways(ko01100)	--	--	--	--	HMDB0002070	1187-99-1	Organic compounds	Organic acids and derivatives	Keto acids and derivatives
neg_1128	22alpha-Hydroxy-campest-4-en-3-one	7962.391755	9025.222086	10728.69785	7408.354955	5899.056627	5190.642428	6715.460043	5615.745462	5371.0621	6259.284795	6256.935771	5556.058056	7382.36445	6172.833054	5490.650344	6864.810688	6812.294476	7031.391965	7166.708797	7841.047005	4468.092096	7179.344598	7504.647581	7196.192782	7904.484111	7547.697436	7125.188128	7343.034536	7956.306833	7912.63068	7820.607094	10871.22847	7297.614228	-6.55760621	C28H46O2	459.3452664	10.56893333	C15796	Brassinosteroid biosynthesis(ko00905);;Metabolic pathways(ko01100);;Biosynthesis of secondary metabolites(ko01110)	--	--	--	--	HMDB0012113	208586-81-6	Organic compounds	Lipids and lipid-like molecules	Steroids and steroid derivatives
neg_1147	4,4-Dimethylcholesta-8,14,24-trienol	3365.571101	8607.442677	2893.770659	188.359046	257.7907097	155.0706712	1459.344445	1636.440843	1204.313076	1341.345506	1758.8259	1537.909998	1396.490787	592.4233715	959.9962234	824.1981888	685.0332267	963.04752	835.9099857	777.2364437	335.5550528	907.9121731	7277.839779	759.4726254	1637.927313	1616.891504	1724.46058	2128.35385	709.8859647	1442.424016	2016.971147	1931.041394	1381.703156	39.75862966	C29H46O	409.3639048	10.66885	--	--	--	--	--	--	HMDB0001023	64284-64-6	Organic compounds	Lipids and lipid-like molecules	Steroids and steroid derivatives
neg_1150	L-Lysine	751.9543715	896.0360798	664.6361135	894.5131162	359.9389419	456.2048695	285.0606234	296.7490691	300.5355718	290.5854302	311.7801446	239.9877504	468.4177957	304.1867693	657.1832359	357.0428011	477.7384272	306.7163305	235.3579432	499.1567509	310.6777565	1153.173671	298.9083628	382.8014427	233.0322627	317.4816091	247.3779002	322.5222002	203.4635977	263.1300118	347.0696479	291.3905959	311.2555717	-9.719956526	C6H14N2O2	337.206418	10.6974	C00047	Lysine biosynthesis(ko00300);;Lysine degradation(ko00310);;D-Amino acid metabolism(ko00470);;Biotin metabolism(ko00780);;Tropane, piperidine and pyridine alkaloid biosynthesis(ko00960);;Aminoacyl-tRNA biosynthesis(ko00970);;Biosynthesis of various other secondary metabolites(ko00997);;Biosynthesis of plant secondary metabolites(ko01060);;Biosynthesis of alkaloids derived from ornithine, lysine an…	--	--	--	--	HMDB0000182	56-87-1	Organic compounds	Organic acids and derivatives	Carboxylic acids and derivatives
neg_1152	NORETHINDRONE ACETATE	23165.67143	24389.03005	23293.21971	10063.52326	6682.290433	8292.663887	7870.324547	9454.766412	10257.71896	6688.583552	7397.096995	6273.052887	7726.347947	11446.15796	9935.111819	7905.199778	8128.679013	10940.50736	4967.582908	10820.99886	5240.592404	11337.78986	7061.573465	6608.970972	5950.509752	8617.804295	10041.18024	8095.450204	6035.793385	7395.869718	7539.178291	7911.38166	8635.477527	6.156216549	C22H28O3	339.1986627	10.73958333	C08152	--	--	--	--	--	HMDB0255731	--	Organic compounds	Lipids and lipid-like molecules	Steroids and steroid derivatives
neg_1153	Alisol A 24-acetate	4322.890222	5120.178521	4068.337688	7073.15336	6107.053046	5302.858345	4676.924752	5047.382883	5089.430623	3754.939888	3810.091103	3938.969751	5027.136314	4102.09743	3260.025491	6086.682075	5526.479438	3527.233049	4734.440225	4614.444433	1354.692471	5142.949574	4187.507472	4564.195871	3496.883406	4673.211021	4036.804668	4166.131044	3725.25528	4577.751947	6551.639736	5579.122053	3547.811915	6.685528646	C32H52O6	531.3726722	10.73958333	--	--	--	--	--	--	HMDB0260413	--	Organic compounds	Lipids and lipid-like molecules	Prenol lipids
neg_1154	PG(16:1(9Z)/18:1(11Z))	1103.467698	1286.515521	1217.747066	425.3821682	440.7384768	421.2113842	408.4525598	359.5391966	428.2551673	413.4958617	319.0782802	398.6636915	258.0129521	321.2629574	447.2671104	365.0127428	323.9646504	256.9145819	326.8930678	344.0758441	285.7804953	420.9450518	297.8063695	330.6501793	335.6561525	437.4633678	289.3493095	392.0961379	326.0990909	325.0926481	396.1364635	455.1462473	449.3956446	3.158827599	C40H75O10P	781.4815446	10.73958333	--	--	--	--	--	--	HMDB0010588	--	Organic compounds	Lipids and lipid-like molecules	Glycerophospholipids
neg_1157	Lupeol	25309.21486	27875.43184	29185.57562	24835.50161	20660.18925	17280.74076	22673.90109	20551.3997	17896.31933	17204.33032	18046.66055	17258.77185	24712.05998	21737.91759	17120.9472	24400.3474	23903.29673	22384.31989	22691.08529	24128.01051	15995.38057	23787.9927	23018.52469	23364.87415	24362.95502	25036.18974	22781.40763	24503.04827	24275.75358	23604.82346	25523.20019	27411.13135	21026.92397	9.91515261	C30H50O	461.3597952	10.7824	C08628	Sesquiterpenoid and triterpenoid biosynthesis(ko00909);;Biosynthesis of terpenoids and steroids(ko01062);;Biosynthesis of secondary metabolites(ko01110)	LMPR0106130001	Prenol Lipids [PR]	Isoprenoids [PR01]	C30 isoprenoids (triterpenes) [PR0106]	--	--	--	--	--
neg_1158	Alisol F 24-acetate	1434.07902	1459.813807	1500.397866	1380.974695	1047.24223	883.2813519	1338.23969	1051.739669	990.9009838	1241.57931	1096.71625	1050.623501	1468.138331	1219.056344	1025.561175	1516.532412	1432.459155	1256.823131	1389.259975	1312.545869	950.2072129	1509.510399	1372.455564	1436.232333	1465.429461	1567.022772	1346.068508	1485.353243	1526.402135	1511.048787	1592.251947	1736.392834	1362.525421	5.627556602	C32H50O6	529.3564475	10.7824	--	--	--	--	--	--	--	--	--	--	--
neg_1168	Ile-His	119.7613234	111.3940226	64.06299159	94.56485499	109.5629312	173.5329176	69.6939182	86.4335668	77.74531574	413.815148	116.2023356	924.4590633	330.5851427	1343.814515	1368.305214	2402.502036	1180.038659	881.1267425	3673.198709	130.7887963	2517.239351	9787.050996	5578.434578	4073.546167	5685.259785	6373.724351	6661.921913	5598.831634	8837.999093	8195.342826	7087.55047	1830.260382	5348.030056	-3.126233179	C12H20N4O3	595.3192554	10.85378333	--	--	--	--	--	--	HMDB0028909	--	Organic compounds	Organic acids and derivatives	Carboxylic acids and derivatives
neg_1169	21-hydroxy-heneicosanoic acid	0.860752497	13.46542664	3.957171067	246.6016065	303.720299	124.8432186	323.1216618	293.5007786	179.046016	277.8005871	121.2563662	84.81979497	188.6495807	124.0842676	126.4154423	177.9865999	129.3752811	62.84430796	162.1253315	1015.014148	13.54483124	270.1456548	205.1713969	92.60950477	268.9894448	137.7864225	57.71964446	266.1170985	178.6697268	81.91425833	461.234561	376.0912259	221.2784713	-2.581431548	C21H42O3	341.3052351	10.86091667	--	--	LMFA01050076	Fatty Acyls [FA]	Fatty Acids and Conjugates [FA01]	Hydroxy fatty acids [FA0105]	--	--	--	--	--
neg_1170	4,4-Dimethyl-5a-cholesta-8,24-dien-3-b-ol	2703.49476	3027.724662	2908.21592	2793.624883	2126.041557	1433.258014	2454.721003	2033.931633	1847.794847	2362.415004	1676.216663	1664.482163	2093.626297	2238.692995	2055.573566	2627.888235	2635.861922	2096.891948	2465.138687	4576.729689	679.2916647	2248.546318	2605.034608	2131.986082	2236.804201	2742.988269	1868.671346	2500.091857	3341.832255	2347.767697	4075.097264	2087.392961	2298.501775	-37.37013475	C29H48O	411.3478294	10.86808333	--	--	--	--	--	--	HMDB0001286	7448/2/4	Organic compounds	Lipids and lipid-like molecules	Prenol lipids
neg_1175	Cis-4,7,10,13,16,19-Docosahexaenoic Acid	493.3153424	501.868445	471.4316095	546.5190837	554.5965812	487.0178843	564.3996538	517.9028752	549.629494	489.1933177	481.8567817	458.8103564	543.8201309	539.0140736	495.257264	574.4114635	617.4493206	505.8015153	547.0718109	590.1953009	577.7174985	598.553345	532.0882889	590.4654048	532.4630162	700.807588	578.8239839	585.2003279	591.1299182	606.0619437	596.5516827	766.9370566	557.607532	36.99428706	C22H32O2	701.5029494	10.91091667	--	--	--	--	--	--	--	--	--	--	--
neg_1178	3',4'-Dihydrorhodovibrin	1338.375944	1234.943261	1054.301765	534.7997774	630.7416391	543.5364421	849.9299514	740.9938914	557.2487878	1144.692528	1589.121938	1338.927881	668.3951373	849.6815877	554.9793307	1384.407233	1119.099769	470.7025853	593.7017609	2362.368368	269.4183228	1575.440328	1635.641109	595.7393949	1726.884703	476.5806356	582.2748538	1411.776189	868.6651557	315.9982343	589.0246397	1326.077509	414.8070074	-41.23809511	C41H62O2	607.4254639	10.93233333	C15887	Carotenoid biosynthesis(ko00906);;Metabolic pathways(ko01100);;Biosynthesis of secondary metabolites(ko01110)	LMPR01070139	Prenol Lipids [PR]	Isoprenoids [PR01]	C40 isoprenoids (tetraterpenes) [PR0107]	--	--	--	--	--
neg_119	CDP-Choline	5.38E-12	5.38E-12	5.38E-12	15.31176251	53.21847769	24.45876687	45.35393695	50.4113016	36.75800868	599.3320327	720.1365029	653.0816383	199.4776765	248.348158	276.7981245	105.5415656	87.44203537	83.61669171	22.48485559	141.7559265	62.11735209	1.995205258	0.847980118	23.55614727	10.17158136	15.82111432	24.04315346	2.416430944	3.144110769	2.102048463	4.512271903	5.38E-12	5.38E-12	-18.65008328	C14H27N4O11P2+	510.0807017	0.539933333	C00307	Teichoic acid biosynthesis(ko00552);;Glycerophospholipid metabolism(ko00564);;Metabolic pathways(ko01100);;Choline metabolism in cancer(ko05231)	--	--	--	--	HMDB0001413	987-78-0	Organic compounds	Organoheterocyclic compounds	Pteridines and derivatives
neg_1191	beta-Tocotrienol	810.4389902	974.6881839	822.5810765	504.4920906	594.5459022	515.03457	616.591976	587.3399993	570.8342911	523.0161934	602.436515	514.3720093	535.9409298	544.1572227	568.2792516	528.6018084	582.7465759	532.8455207	633.5520614	642.4910495	375.1920946	555.371582	692.820851	588.6890512	550.4097948	720.25909	534.3517414	573.8764671	543.8289079	574.248548	611.4842029	666.5669915	601.4369959	-6.038124417	C28H42O2	409.3087266	11.08865	C14154	Ubiquinone and other terpenoid-quinone biosynthesis(ko00130);;Metabolic pathways(ko01100);;Biosynthesis of secondary metabolites(ko01110)	LMPR02020055	Prenol Lipids [PR]	Quinones and hydroquinones [PR02]	Vitamin E [PR0202]	HMDB0304597	--	Organic compounds	Lipids and lipid-like molecules	Prenol lipids
neg_1192	Ala Asn Ile Lys	1168.388556	1046.701834	1495.379392	673.9476053	734.0292876	729.5018552	806.2634429	665.1847927	851.500906	758.0744702	727.0060397	749.4927471	680.36716	668.1155516	849.3032241	705.0160696	718.7816416	646.8332993	683.19915	1269.882939	406.3259394	658.792043	866.9400601	742.420729	550.4500899	852.7171391	687.8982355	693.9774403	672.8743336	816.6186518	679.5000481	1063.597684	784.3120363	2.116333679	C19H36N6O6	443.2632967	11.08865	--	--	--	--	--	--	--	--	--	--	--
neg_1193	DG(12:0/16:1(9Z)/0:0)	3692.313497	3300.625803	3233.341145	2195.212198	2678.571225	3675.49268	2269.102983	2613.010706	2959.315808	2436.929565	2770.966735	2649.518584	2433.679771	3135.91065	2989.691907	2811.528805	2667.853177	3204.798367	3128.164773	2644.000759	3646.074109	4099.41359	3808.831973	3487.281164	4500.877646	4017.828601	3332.329333	3171.436159	2941.298148	2939.143151	2971.688815	4358.761293	3609.932279	23.93051173	C31H58O5	555.4388426	11.13861667	--	--	--	--	--	--	--	--	--	--	--
neg_1199	17-Hydroxylinolenic acid	1370.315399	1276.481548	1133.804529	623.3555566	1052.261884	678.010422	976.2092227	856.7589743	879.5939751	1116.771598	791.5736428	754.2955033	608.0880293	820.584106	868.3613872	529.4595135	646.0793585	429.3150833	868.1165113	813.2392147	350.3574985	604.2922337	630.3450652	377.4369145	514.2501864	766.690842	314.0322732	639.0136761	530.4899545	568.2264154	913.6795181	835.5908389	720.7773478	4.25617611	C18H30O3	633.439697	11.18143333	C16346	alpha-Linolenic acid metabolism(ko00592)	--	--	--	--	HMDB0011108	--	Organic compounds	Lipids and lipid-like molecules	Fatty Acyls
neg_1201	D-Glyceraldehyde 3-phosphate	106.1809722	107.3849799	116.6374825	65.76037205	79.83976823	78.25427728	71.86897027	69.43221078	68.53831491	62.43733177	68.86464522	69.06799427	58.21444538	70.72117638	75.50905393	59.21571323	72.27523994	71.63939582	65.01445628	79.09886446	60.61136958	70.62948032	80.94331011	71.79576963	58.83814452	59.66972414	68.65217453	65.77194353	68.0517161	82.38731979	67.73598614	88.89988943	74.43062821	14.22666948	C3H7O6P	168.9931666	11.20998333	C00118	Glycolysis / Gluconeogenesis(ko00010);;Pentose phosphate pathway(ko00030);;Fructose and mannose metabolism(ko00051);;Galactose metabolism(ko00052);;Clavulanic acid biosynthesis(ko00331);;Inositol phosphate metabolism(ko00562);;Methane metabolism(ko00680);;Carbon fixation in photosynthetic organisms(ko00710);;Thiamine metabolism(ko00730);;Vitamin B6 metabolism(ko00750);;Terpenoid backbone biosynth…	--	--	--	--	HMDB0001112	591-57-1	Organic compounds	Organic oxygen compounds	Organooxygen compounds
neg_1312	2-thiophenemethanol	410.6516709	438.2295355	438.5692942	243.4774622	303.3559856	282.0572277	303.1751269	274.259738	293.8327826	263.1392613	255.5855226	270.083183	225.3450401	271.1635607	282.0939409	268.2650225	277.5142225	253.5492007	261.7567568	313.907173	197.3905563	268.9820612	294.4551075	310.8580233	258.0867706	276.7217087	283.7340007	291.3133615	273.1857189	305.8398303	274.4372417	361.0661077	345.9291219	-8.119275936	C5H6OS	134.9876779	11.38843333	--	--	--	--	--	--	HMDB0032993	636-72-6	Organic compounds	Organoheterocyclic compounds	Heteroaromatic compounds
neg_1338	Fumiquinazoline C	32192.20114	34021.63371	36115.1974	16196.18036	16620.2494	14783.85024	14621.76224	14741.14477	14956.57507	12336.23167	11998.33145	12520.91496	11580.00845	12134.00882	12327.77273	11510.44211	10704.0396	11848.70271	12038.59643	11965.35418	15306.07468	10545.55996	10116.35879	10538.43109	10611.578	14772.37448	10596.09866	10233.62518	11029.35777	10105.56802	11258.7168	12118.67362	11385.3677	-8.740944885	C24H21N5O4	488.1536834	2.00035	C22148	Biosynthesis of various other secondary metabolites(ko00997);;Metabolic pathways(ko01100);;Biosynthesis of secondary metabolites(ko01110)	--	--	--	--	--	--	--	--	--
neg_1343	4-Methylthiazole	23.32282294	29.25468826	21.04952793	17.69453224	15.48268764	17.00197671	12.66129376	14.229377	18.36758191	19.85558201	15.62061912	26.78317173	16.87832858	19.13902252	24.38500535	20.40738224	18.12352106	12.49995928	21.79617433	21.55105583	6.840676325	18.49934952	15.50722085	20.25655286	23.77671032	18.58370629	19.19630536	22.50319185	28.09598961	22.30530977	26.81973247	32.1190549	24.03559218	3.749318178	C4H5NS	98.00736497	2.042466667	--	--	--	--	--	--	HMDB0033116	693-95-8	Organic compounds	Organoheterocyclic compounds	Azoles
neg_1351	2-Hydroxypyridine	117.7308186	109.5199781	121.8777105	37.75359998	31.19214708	33.8239795	30.20383228	35.49785404	31.55903841	40.15379031	33.57577607	36.21597877	35.8694874	28.21341043	28.46972387	35.87133816	28.13411003	33.99624075	33.34463755	45.19874497	16.81112618	26.94615646	21.89340067	38.70851242	29.11410766	28.70697418	34.4335441	27.70241201	30.43000279	28.46745151	32.97592233	42.69748007	34.20114731	-0.500599658	C5H5NO	94.02978978	2.092433333	C02502	--	--	--	--	--	HMDB0013751	142-08-5	Organic compounds	Organoheterocyclic compounds	Pyridines and derivatives
neg_1352	Alexine	10321.32548	10076.77703	10117.37347	9519.116213	9505.502372	8849.443955	9154.768157	9455.507409	9271.515191	9846.381706	9229.861939	9664.988304	8948.513494	9873.603446	9780.760501	9636.820377	9152.594258	10129.5181	9691.054154	10327.65682	11470.866	10355.99305	9966.90416	10280.65317	10631.03911	12244.77437	10313.5432	10955.97176	11208.83113	10867.13743	11897.16943	14424.57107	12694.18339	3.450965815	C8H15NO4	377.0992225	2.099566667	C10124	--	--	--	--	--	--	--	--	--	--
neg_1354	N-Formyl-L-tyrosine	2312.805315	2516.926915	2168.93335	3858.196965	3386.475274	3428.765112	3103.415023	3827.353537	3415.718585	4335.039466	4192.052233	4356.165468	3824.887104	3935.346031	3536.061123	4174.959801	3824.092742	4720.791667	3818.836009	4847.24097	966.5768255	2878.75613	2765.471045	4326.499885	3196.285462	3410.069279	3707.611198	2368.189877	2971.271956	3105.920392	3267.69842	4630.395829	3259.314539	-3.414801809	C10H11NO4	254.0662968	2.099566667	--	--	--	--	--	--	--	--	--	--	--
neg_1357	3-mercaptopropionate	61.01932094	56.86405637	59.22869012	132.2761905	146.8236009	120.0338791	148.8572403	119.7531643	151.1851942	148.9944331	131.0073177	159.7050844	110.6787705	169.861143	153.7764301	129.9337671	125.2415408	120.9128019	111.65297	141.7674814	177.3314623	131.5044879	129.4041217	121.5830695	142.4025448	141.5387606	142.4223934	154.9728779	155.8959149	192.153852	190.6575725	322.8574745	146.7011233	20.96858701	C3H6O2S	126.9857411	2.13525	C22312	--	--	--	--	--	HMDB0041604	107-96-0	Organic compounds	Organic acids and derivatives	Carboxylic acids and derivatives
neg_1363	Ecgonine	2.030995579	8.227428795	6.253846462	6.901057137	10.71915144	6.657485823	10.58964749	5.680055533	4.314101065	27.94615461	34.92821178	14.43996679	23.21100227	3.640878276	23.81464291	137.1429184	85.31708112	133.9501048	6.954313253	2.517927355	10.90313666	34.61924784	41.51968548	170.6884413	7.370252918	66.09479314	61.38954948	42.42589815	66.61293029	41.86448268	39.53131812	2.429865127	4.590907687	9.860357891	C9H15NO3	415.21224	2.1638	C10858	Tropane, piperidine and pyridine alkaloid biosynthesis(ko00960)	--	--	--	--	HMDB0006548	481-37-8	Organic compounds	Alkaloids and derivatives	Tropane alkaloids
neg_1366	2-Amino-4,5-dihydro-1H-imidazole-4-acetic acid	697.6102273	662.069237	699.7486697	527.3276318	560.3222124	506.7815549	541.530609	553.2440956	525.9578234	581.0850105	562.0030028	590.1486192	572.0513385	600.5281597	618.4893204	655.3558504	600.8796084	674.984573	717.7099128	652.0746337	691.8284303	753.6983369	746.8701721	724.6375362	734.7116496	820.7815184	731.6431114	838.3844004	829.4509558	838.0704972	790.6844154	892.6099053	880.0150892	1.356013871	C5H9N3O2	164.0443384	2.185216667	--	--	--	--	--	--	--	--	--	--	--
neg_1369	��-Aminobutyric acid	796.01641	825.7008543	928.1641779	826.3406102	851.1255044	802.0940077	762.5968117	850.5852519	822.9864208	647.6606325	685.2139439	736.1667141	672.709457	694.283765	691.0747807	685.3804825	712.5832875	757.9652176	618.5353342	701.4538039	1318.596858	601.4264054	595.2142269	645.2657365	596.2356843	607.1014035	665.1560612	587.1298388	599.1933995	663.812021	615.1718746	797.0515658	700.2583564	17.7331767	C4H9NO2	124.039824	2.1995	--	--	--	--	--	--	HMDB0000112	1956/12/2	Organic compounds	Organic acids and derivatives	Carboxylic acids and derivatives
neg_1371	p-Hydroxyphenylacetylglycine	3220.161113	2828.285216	3494.577335	3221.152869	3052.664056	2898.505517	2858.246863	3348.361108	3236.593259	2589.285726	2914.93498	2832.189044	2602.133119	3000.953588	2547.07925	2640.935805	2927.633298	3186.21259	2350.850726	2661.718633	6042.329634	2060.266667	1950.069738	2659.502574	2037.186391	2295.607377	2591.164659	1651.568534	1847.396346	2165.634565	1862.987428	2592.351741	2103.871388	-2.131690213	C10H11NO4	254.066565	2.1995	C05596	Tyrosine metabolism(ko00350)	--	--	--	--	HMDB0000735	28116-23-6	Organic compounds	Organic acids and derivatives	Carboxylic acids and derivatives
neg_1374	Propyl acetate	5.38E-12	0.535925086	5.38E-12	67.03192398	40.63408749	35.96404133	36.69359009	55.51383495	30.70070914	8.478857856	34.92364941	17.1512481	40.57435505	40.67185352	14.72277503	25.96764599	5.887122904	33.63744783	9.109565612	5.38E-12	15.55752977	5.359301684	5.38E-12	5.38E-12	2.552351108	5.38E-12	3.745213439	2.529490352	5.38E-12	1.622713465	5.38E-12	2.048202271	5.38E-12	1.387112148	C5H10O2	101.0609447	2.22805	--	--	--	--	--	--	HMDB0034237	109-60-4	Organic compounds	Organic acids and derivatives	Carboxylic acids and derivatives
neg_1378	N-Formiminoglycine	3438.256933	3250.306675	3515.358408	1227.869832	1230.145186	1257.829455	1614.325077	1256.334876	1245.051175	1437.493832	1530.266378	1489.20181	1376.059337	1352.666432	1585.121812	1261.063291	1360.676735	1335.236548	1234.828552	1115.798432	1493.087821	1054.558552	1024.287973	1151.607069	1076.964843	1213.0298	1160.871761	987.3497893	1030.8704	1068.636734	1035.739338	1323.574958	1136.21619	2.175847348	C3H6N2O2	203.0790225	2.235183333	C02718	Purine metabolism(ko00230);;Metabolic pathways(ko01100)	--	--	--	--	--	--	--	--	--
neg_1382	N-delta-(phosphonoacetyl)-L-ornithine	179.6904981	146.0318981	138.9022111	136.6956315	135.8063032	123.1323228	127.7891156	127.1434148	139.0313707	217.5240141	177.2929578	209.3320575	189.344996	258.845491	274.0056847	222.1506188	196.3839872	194.0879666	435.999785	151.0978375	209.0387007	291.229071	266.5584296	282.9632143	512.8030057	435.148775	361.2408885	431.53529	378.266127	351.6646644	500.1120727	506.4679866	737.6044531	-33.59785193	C7H14N2O6P-	274.0251134	2.24945	--	--	--	--	--	--	--	--	--	--	--
neg_1384	(S)-Methylmalonic acid semialdehyde	730.8703843	742.07044	833.5816468	22.36411019	17.75528392	21.18004624	17.41815795	15.83215335	25.79965773	12.05894362	7.36077687	14.46180753	15.43820807	10.23213884	7.2934506	8.284851578	10.1806592	6.674533613	10.66997976	9.150480471	6.036506047	12.16665871	0.849787154	11.11197879	11.33939455	7.918450126	13.78011501	10.61111838	9.28359157	14.71178447	16.22814181	8.799309464	8.593645166	-4.780113007	C4H6O3	101.0239299	2.263733333	--	--	LMFA01060190	Fatty Acyls [FA]	Fatty Acids and Conjugates [FA01]	Oxo fatty acids [FA0106]	HMDB0002217	99043-16-0	Organic compounds	Organic oxygen compounds	Organooxygen compounds
neg_1386	3-Hydroxy-2-methylpyridine-5-carboxylate	3412.994244	3100.501631	3354.363743	2288.650041	2208.082778	2096.848757	2089.213715	2215.585201	2189.960541	2332.342972	2260.393469	2374.2817	2200.332521	2371.034758	2391.910591	2435.890923	2206.717304	2585.294552	2312.084471	2659.975091	2920.029487	2232.293081	2340.357481	2471.857019	2295.325157	2694.371711	2298.916478	2478.954169	2615.550164	2508.126471	2664.821958	3144.952877	2681.169444	3.810879441	C7H7NO3	365.1002036	2.278	C01270	Vitamin B6 metabolism(ko00750);;Microbial metabolism in diverse environments(ko01120)	--	--	--	--	--	--	--	--	--
neg_1390	5'-S-Methyl-5'-thioinosine	1108.244155	1018.015671	1064.35866	1160.507264	1179.050325	1094.517232	1322.419337	1164.415551	1219.644797	2297.68316	1966.033032	2104.357558	1786.146514	2101.222107	2473.322353	1813.069761	2011.333137	1732.222317	2527.561376	1648.17143	2939.042963	1938.046848	1876.729695	2192.020939	3098.561195	2600.967144	2235.103153	2136.880403	2227.149919	2180.27648	2600.106402	2818.539849	2695.230891	-8.004371511	C11H14N4O4S	297.0639136	2.292283333	C19787	Cysteine and methionine metabolism(ko00270);;Metabolic pathways(ko01100)	--	--	--	--	--	--	--	--	--
neg_1394	D-arabinono-1,4-lactone	1656.360126	1493.411394	1697.054835	1121.251107	1326.607299	1191.514994	1336.678206	1276.115707	1245.320327	1227.022576	1196.88672	1157.006978	1080.383946	1207.018611	1390.698673	1243.687414	1318.56037	1334.59126	1118.962876	1758.60194	1243.707891	1810.74481	2388.35341	1779.427084	1855.502652	2316.223656	1472.000918	2841.593251	2504.305279	2738.883503	2467.90282	2324.521164	2187.977578	-18.50718924	C5H8O5	355.1043275	2.3137	C00652	Ascorbate and aldarate metabolism(ko00053);;Metabolic pathways(ko01100)	--	--	--	--	HMDB0302833	--	Organic compounds	Organic oxygen compounds	Organooxygen compounds
neg_1396	4-(Aminomethyl)-5-(hydroxymethyl)-2-methylpyridin-3-ol	858.2500695	893.383218	923.6406273	996.0517412	1019.046818	875.9613408	887.908016	969.0270506	934.3371847	898.0692326	888.0178649	954.2890068	939.7283391	941.7317169	935.8193927	1054.330459	958.5146953	1065.280135	969.9472898	958.6860234	1021.861612	1075.190189	997.8819852	1036.63732	1036.265436	1100.075819	1050.717824	1219.569191	1147.653924	1275.971733	1096.595328	1204.948874	1157.755498	-11.37042834	C8H12N2O2	189.0626342	2.30655	--	--	--	--	--	--	HMDB0001431	85-87-0	Organic compounds	Organoheterocyclic compounds	Pyridines and derivatives
neg_1397	p-CHLOROPHENYLALANINE	24497.82267	24517.3199	27003.91139	10853.25081	12880.78973	12055.39524	14586.90987	13625.47484	12290.23679	11187.17903	12749.26478	10216.86412	9034.194546	10916.27811	13337.16711	9893.030317	13300.12445	11901.37464	8815.158952	15062.06636	6257.407814	10686.53598	13385.3366	10941.04625	9319.205956	7895.577981	9631.62937	10620.18002	9257.671751	10879.55526	8369.280739	11738.23496	11501.14767	-7.573149404	C9H10ClNO2	198.0312225	2.3137	--	--	--	--	--	--	HMDB0033261	101365-03-1	Organic compounds	Phenylpropanoids and polyketides	2-arylbenzofuran flavonoids
neg_1398	(2-Aminobenzoyl)acetate	8018.066955	7957.436946	8797.745361	3771.358282	4423.246641	4031.104434	4918.832782	4636.554261	4195.200639	3815.571643	4250.679044	3493.175755	3063.621182	3691.118385	4497.594861	3366.381548	4480.8762	3984.641386	2982.835305	5180.691378	2341.518598	3619.183913	4414.137325	3597.278482	3163.612562	2686.339051	3307.730934	3565.943646	3095.815129	3711.57326	2819.688274	3961.230613	3808.451169	-22.12884558	C9H9NO3	200.0289486	2.3137	C21453	Phenazine biosynthesis(ko00405);;Biosynthesis of secondary metabolites(ko01110)	--	--	--	--	--	--	--	--	--
neg_1404	Iminoglycine	92.86330382	85.66688292	92.1053688	72.24626504	78.62222555	73.91230134	86.87808178	80.3029903	71.97666014	70.28369059	68.30810894	61.62675899	61.85621804	61.49284906	77.50654496	69.48564914	72.61058955	67.91794533	55.94007963	88.13806631	42.43516121	71.40568659	72.92434354	66.74043956	66.13864013	50.81774289	61.70559569	71.44522602	60.77219787	69.39440305	56.30163012	77.06632737	79.86213822	-1.741762011	C2H3NO2	72.00897473	2.320833333	C15809	Thiamine metabolism(ko00730);;Metabolic pathways(ko01100);;Biosynthesis of cofactors(ko01240)	--	--	--	--	--	--	--	--	--
neg_1406	Urocanate	4073.154831	4033.590325	4166.681985	4521.210492	4824.637952	4256.212955	4544.342864	4636.152898	4681.922167	4722.891627	4536.525298	4815.23914	4424.59724	4781.434937	4694.942475	4845.961818	4326.269416	4936.277123	4737.172369	5021.557316	5847.043601	4316.129951	3992.070294	4532.287125	4331.44973	5116.351651	4380.946357	4447.686093	4663.846212	4488.837131	4847.04201	5498.194252	4880.706189	-1.458730483	C6H6N2O2	335.0993031	2.327966667	C00785	Histidine metabolism(ko00340);;Metabolic pathways(ko01100)	--	--	--	--	HMDB0000301	3465-72-3	Organic compounds	Organoheterocyclic compounds	Azoles
neg_1409	amiclenomycin	427.3665576	369.6797612	403.8023619	934.5420061	937.3778476	829.238011	869.1861585	926.6223048	944.2496557	795.2792856	882.9917518	898.8058714	839.6204776	861.8077417	739.5395731	831.1323645	831.9193968	891.7920239	716.4804667	938.2556909	880.8266091	563.8158385	368.0125243	711.30254	577.0573017	561.8827741	739.581433	415.3240815	482.7483808	553.0974306	515.6224712	602.4611979	559.7904745	44.52223217	C10H16N2O2	217.1045773	2.3351	--	--	--	--	--	--	--	--	--	--	--
neg_1423	Cyclo(Ser-Pro)	1722.722559	1613.378224	1721.606353	1705.197039	1586.753072	1461.377863	1430.831466	1529.673456	1542.721693	1746.357277	1568.936448	1700.205925	1675.540695	1679.333591	1661.462598	1912.24113	1689.749555	1865.619821	1877.906169	1939.965734	2469.881079	1978.521743	2016.548446	1967.686028	1991.441788	2281.331709	1949.860819	2388.971913	2365.930564	2461.629409	2120.207836	2540.278263	2234.901098	-11.24768424	C8H12N2O3	205.0573895	2.4272	--	--	--	--	--	--	--	--	--	--	--
neg_1424	Sinapoyl aldehyde	2366.29734	2394.758391	2438.946792	1839.815895	1858.211637	1669.985783	1733.345883	1787.779078	1807.005565	1949.08058	1859.161027	1961.96699	1913.664147	2077.365419	2074.567416	2349.771262	2151.106673	2423.483371	2259.97879	2387.407502	2563.558727	3246.012142	3461.094641	3140.91812	2999.382181	3564.468737	2724.109932	4385.105954	3856.286311	4712.360715	2750.289701	2987.479691	2967.603086	-16.83870267	C11H12O4	207.0627787	2.4272	C05610	Phenylpropanoid biosynthesis(ko00940);;Biosynthesis of phenylpropanoids(ko01061);;Metabolic pathways(ko01100);;Biosynthesis of secondary metabolites(ko01110)	--	--	--	--	--	--	--	--	--
neg_1427	Cyclohexylsulfamate	8800.536453	9456.302465	9202.139369	4303.612701	4107.945257	3664.445002	3541.415303	4070.158673	3865.038656	3761.429029	3853.722326	3598.791726	3447.830957	3747.33753	3721.724622	3817.878905	3681.399334	3804.988678	3828.975555	5879.586263	4220.262518	4176.19002	3737.139452	3950.897169	4361.271513	3940.707564	4054.332387	4629.493031	4607.739857	4547.549307	4538.446784	5557.938328	5401.337971	-11.65422874	C6H13NO3S	178.052251	2.448616667	C02824	Caprolactam degradation(ko00930);;Microbial metabolism in diverse environments(ko01120)	--	--	--	--	HMDB0031340	100-88-9	Organic compounds	Organic acids and derivatives	Sulfamic acid derivatives
neg_1432	Phloridzin	862.4212946	1012.497839	972.1174486	2226.473683	2068.909015	1961.080427	2140.675771	2209.125108	2100.061188	2354.753625	2492.183291	2509.443911	2609.807681	2614.204629	2571.875301	2591.740762	2472.614059	2838.608154	2819.595279	3212.59562	2922.984103	2213.309998	1925.845301	2302.72681	2345.819852	2288.77727	2424.775768	1888.103864	2162.518753	1968.08612	2139.095989	2142.187283	2516.08724	-1.683504463	C21H24O10	435.1289363	2.491433333	C01604	Flavonoid biosynthesis(ko00941);;Biosynthesis of secondary metabolites(ko01110)	LMPK12120517	Polyketides [PK]	Flavonoids [PK12]	Chalcones and dihydrochalcones [PK1212]	HMDB0036634	60-81-1	Organic compounds	Phenylpropanoids and polyketides	Flavonoids
neg_1434	2-(3-Carboxy-3-aminopropyl)-L-histidine	934.0256323	1081.606546	968.5115918	5343.899472	5685.726711	4905.5146	4230.647123	5770.982409	5448.21565	2913.493007	4972.05497	4316.187744	4594.522884	3019.469554	1757.825743	4172.650034	3419.865167	5267.061003	1349.976624	3297.930075	3386.775183	1050.184049	733.9593943	1573.424459	815.7597288	943.2123178	1715.678641	741.3764271	926.7824159	916.3213135	897.6434058	927.9250609	965.2867254	37.93514297	C10H16N4O4	301.1250737	2.51285	C04441	--	--	--	--	--	HMDB0011655	--	Organic compounds	Organic acids and derivatives	Carboxylic acids and derivatives
neg_1436	Vanillin	582.8575327	672.1366968	554.2744798	424.5926011	439.4698512	389.0214669	428.6434543	421.2270372	436.3225259	477.2743267	404.9854681	465.787154	457.2398128	448.6865771	497.2078216	495.0094433	454.5458464	493.7187676	542.3876303	537.1265657	575.3545893	506.3735132	429.1857599	481.2997505	558.7895099	531.7929519	541.2977536	543.1243697	553.6940021	543.6040197	581.8307137	625.2731105	646.6852781	0.106316362	C8H8O3	151.0400838	2.519983333	C00755	Aminobenzoate degradation(ko00627);;Biosynthesis of various alkaloids(ko00996);;Biosynthesis of phenylpropanoids(ko01061);;Biosynthesis of alkaloids derived from shikimate pathway(ko01063);;Metabolic pathways(ko01100);;Biosynthesis of secondary metabolites(ko01110);;Microbial metabolism in diverse environments(ko01120)	--	--	--	--	HMDB0012308	121-33-5	Organic compounds	Benzenoids	Phenols
neg_1441	4-Sulfobenzyl alcohol	257.3227344	321.1506041	292.9618835	314.4073739	319.2397731	292.9621765	273.2791018	310.4193244	318.3064087	2146.940975	1534.366435	2204.379064	1432.346471	1916.56649	2291.330965	1330.366614	1010.439777	873.7703086	2410.005054	416.6440064	2644.799439	2004.060622	1850.733007	1482.68896	2891.165246	2925.612812	2004.365254	3026.813465	2604.287899	2631.308775	2922.140791	1589.055263	3630.648354	-2.984762604	C7H8O4S	233.0119714	2.534266667	C06678	Toluene degradation(ko00623);;Microbial metabolism in diverse environments(ko01120);;Degradation of aromatic compounds(ko01220)	--	--	--	--	--	--	--	--	--
neg_1442	Isoformononetin	1166.07689	1362.818903	1151.660711	1795.615817	1881.269479	1617.907389	1953.156711	1831.72772	1815.953215	1714.548925	1586.961554	1597.761148	1673.882403	1847.108781	2282.716313	1714.543827	1814.809677	1903.112838	2021.303149	2101.073107	2109.6858	2565.670562	2648.84354	1925.781668	2571.815077	2456.562701	2313.340482	3138.12373	3192.775068	2717.437923	3105.76537	3196.253681	3088.457737	-8.684694323	C16H12O4	267.0639543	2.534266667	C12125	Isoflavonoid biosynthesis(ko00943);;Biosynthesis of phenylpropanoids(ko01061);;Biosynthesis of secondary metabolites(ko01110)	LMPK12050039	Polyketides [PK]	Flavonoids [PK12]	Isoflavonoids [PK1205]	HMDB0033994	486-63-5	Organic compounds	Phenylpropanoids and polyketides	Isoflavonoids
neg_1449	6-Keto-prostaglandin F1alpha	2242.474068	2239.704524	1817.859009	29.37010213	27.5523222	26.64007718	17.56466487	31.29460681	20.16504086	13.09302291	33.12436127	11.4999712	55.33811404	20.36383768	11.40053505	11.74860807	30.81240231	25.26594759	9.179349838	12.84631139	32.10125833	10.66743144	6.396182855	5.197221951	9.029180022	18.51581962	25.56075713	3.134283005	13.21075851	6.354192772	14.1288811	13.14666049	8.165561992	-3.8140013	C20H34O6	405.203528	2.5414	C05961	Arachidonic acid metabolism(ko00590);;Metabolic pathways(ko01100)	LMFA03010001	Fatty Acyls [FA]	Eicosanoids [FA03]	Prostaglandins [FA0301]	HMDB0002886	58962-34-8	Organic compounds	Lipids and lipid-like molecules	Fatty Acyls
neg_1450	Pseudolaric acid A-O-beta-D-glucopyranoside	38889.866	40106.41782	40668.90525	326.0195666	261.0722015	315.2778525	321.2831404	234.5712052	287.4950087	322.3588202	335.9398432	308.1626005	353.4865201	329.7971141	251.2958514	383.7795057	297.3052059	318.1893969	357.8874616	321.4271326	561.3554884	303.57823	277.2919815	337.332272	338.0536999	673.3602476	331.3765811	290.8494934	337.019395	275.2627368	341.9972677	317.164956	371.9065166	23.47616778	C28H38O11	595.2538661	2.5414	--	--	--	--	--	--	--	--	--	--	--
neg_1453	O-Phosphohomoserine	7419.470309	7917.891531	8063.169226	7115.348909	6923.188939	6271.950513	6229.412651	7234.233868	6676.799509	5923.55524	6688.097295	6394.621566	6334.197752	6895.588811	5423.164718	6800.584405	6416.479529	7224.556923	6524.519026	5695.14801	7556.546557	6216.413301	2184.367277	6950.782368	5993.470395	3059.533626	6957.074502	1193.190444	2368.03295	2475.153796	6588.364974	6516.690043	7110.657993	23.9757343	C4H10NO6P	244.0275483	2.548533333	--	--	--	--	--	--	HMDB0003484	4210-66-6	Organic compounds	Organic acids and derivatives	Carboxylic acids and derivatives
neg_1455	5-Hydroxypseudobaptigenin	15449.31392	17445.20636	15367.04883	5837.304962	8164.126604	6484.182806	7636.388898	6436.626446	7476.655241	2494.986053	1448.277468	2294.35661	1089.868131	1594.42238	2685.706029	808.9297718	792.3523696	800.0339319	814.0577726	997.6485447	904.7004263	678.4950385	666.1914824	676.6410989	650.9825814	752.9667831	731.2454248	683.5507301	706.7688082	733.2774756	763.3377777	913.992234	802.7239564	-12.48106819	C16H10O6	297.0367417	2.555666667	C19727	Isoflavonoid biosynthesis(ko00943)	LMPK12050252	Polyketides [PK]	Flavonoids [PK12]	Isoflavonoids [PK1205]	--	--	--	--	--
neg_1457	Carnosine	23634.38219	24099.59558	24521.71693	425.0827722	462.0441602	464.8642513	449.3163282	401.3862953	442.9901704	289.3818782	252.0976257	273.2264838	217.8538842	218.1990238	261.6419236	191.4448398	185.0766195	224.469045	227.2342393	196.8563795	336.4275931	151.1845549	173.3721934	209.4464169	169.1297803	341.3045525	214.4168679	188.5006145	233.532037	196.0830208	192.2135468	216.8385527	231.2173355	19.87230899	C9H14N4O3	451.2148907	2.555666667	C00386	Histidine metabolism(ko00340);;beta-Alanine metabolism(ko00410);;Metabolic pathways(ko01100)	--	--	--	--	HMDB0000033	305-84-0	Organic compounds	Organic acids and derivatives	Peptidomimetics
neg_1460	PI(18:1(9Z)/0:0)	7.688736277	9.325924081	3.604545467	13.28363623	11.37621993	6.977326071	19.67327618	2.146627457	11.18439952	22.40386491	16.61068778	8.553333813	5.292598428	10.24220864	22.71471632	9.448299824	7.365855231	6.621895439	65.16992938	41.28768136	362.6239248	12.30930972	140.884721	6.755449888	24.98231593	914.6539795	28.78966973	278.6836189	366.1308833	13.17691854	177.6769579	213.2196105	136.9934788	41.90662997	C27H51O12P	643.3350898	2.56995	--	--	LMGP06050005	Glycerophospholipids [GP]	Glycerophosphoinositols [GP06]	Monoacylglycerophosphoinositols [GP0605]	HMDB0256522	--	Organic compounds	Lipids and lipid-like molecules	Glycerophospholipids
neg_1463	5-Methylthioribose 1-phosphate	2053.167346	2099.488036	2179.116617	1078.523668	1020.3684	908.084573	809.0022922	983.7266148	992.106976	956.2907548	1930.042189	950.2821435	712.4955256	594.710767	976.5015236	745.859989	672.2550624	658.0497695	1654.430478	7968.237738	1398.766483	1791.196937	621.906045	760.7668022	2176.834148	1098.386202	818.0116203	1441.341738	1071.479803	741.2123583	751.9265879	2157.718369	3134.208906	-45.40608231	C6H13O7PS	258.9928778	2.584216667	--	--	--	--	--	--	HMDB0000963	68134-74-7	Organic compounds	Organic oxygen compounds	Organooxygen compounds
neg_1466	Lividomycin B	5.38E-12	5.38E-12	5.38E-12	5.38E-12	5.38E-12	5.38E-12	5.38E-12	5.38E-12	5.38E-12	22.75592362	21.8472057	15.08579553	1.041207513	32.22018207	33.18368161	73.84857729	59.66052801	48.92370906	60.37202707	7.084303432	150.9463878	75.84803611	29.05251676	68.96188253	51.14023795	0.046233394	81.64262497	74.72382775	85.23013488	65.90978323	69.65509817	18.05903513	30.53530627	-4.647858594	C23H45N5O13	1197.589926	2.591366667	C18003	Neomycin, kanamycin and gentamicin biosynthesis(ko00524);;Biosynthesis of secondary metabolites(ko01110)	--	--	--	--	--	--	--	--	--
neg_1468	N-Hydroxy-L-isoleucine	416.0034737	446.646031	489.6156133	406.8215576	420.6388738	413.5712081	368.8394818	398.1646874	429.960498	515.7539165	467.0211044	515.8452848	588.7713331	500.435503	481.6877584	708.6845244	618.1580496	741.2005466	585.2628202	500.1569762	665.8782697	568.5863077	443.7304647	781.4355879	600.9503971	597.3116854	757.8437862	420.6497467	592.9958416	733.6070358	603.4653331	735.2587098	648.2014419	5.037921684	C6H13NO3	168.0649521	2.605633333	C20310	Cyanoamino acid metabolism(ko00460);;Biosynthesis of secondary metabolites(ko01110)	--	--	--	--	--	--	--	--	--
neg_1492	bersaldegenin-1,3,5-orthoacetate	8.827734887	11.0737943	9.949744352	4.673313798	3.411236503	12.15787623	1.249532236	2.740746209	2.992539903	4.260527398	0.634034965	12.95027312	0.564507827	2.52940265	15.36571797	4.736135159	3.460413114	11.80375571	22.57224681	5.762466243	263.9114875	15.23905644	5.38E-12	5.38E-12	8.660845866	392.8302379	78.79595863	20.73257766	198.9939885	32.73829784	129.9516536	0.080026938	54.59254416	6.429726956	C26H32O7	957.4336763	2.68415	--	--	--	--	--	--	--	--	--	--	--
neg_1493	Gibberellin A3	28319.27569	28023.25872	28538.66628	5268.847691	5226.070858	4813.741744	4911.845762	5010.484471	5236.402612	5751.038855	5349.409422	5745.427997	5307.552327	5847.001764	5728.425773	5903.684607	5450.168693	6301.890611	5822.405124	6373.013747	7965.149784	5549.793732	5522.27793	5837.133614	5774.123501	6663.806376	5690.691443	5959.571574	6336.60171	6109.956181	6514.513803	7449.153634	6630.603614	-35.15368862	C19H22O6	367.1041381	2.691283333	C01699	Diterpenoid biosynthesis(ko00904);;Biosynthesis of secondary metabolites(ko01110)	LMPR0104170002	Prenol Lipids [PR]	Isoprenoids [PR01]	C20 isoprenoids (diterpenes) [PR0104]	HMDB0003559	1977/6/5	Organic compounds	Lipids and lipid-like molecules	Prenol lipids
neg_1495	3-Aminopropionaldehyde	165.6890862	182.3162008	195.1477992	168.239225	153.5644265	161.5267141	144.8200534	160.620234	158.6051834	147.253931	132.3449648	163.1609429	144.1565258	143.3299413	145.5962916	166.2797142	134.1088036	158.7153213	131.8555357	157.4649698	123.2442484	125.9627742	114.4559265	150.3786722	128.8176645	115.6975507	131.9252824	128.0701571	138.6958413	169.5691342	127.3902774	176.7270369	142.1919158	28.6068502	C3H7NO	94.02952148	2.691283333	--	--	--	--	--	--	HMDB0001106	352-92-1	Organic compounds	Organic oxygen compounds	Organooxygen compounds
neg_1499	L-Prolyl-L-Leucine	5.38E-12	5.38E-12	5.38E-12	0.622699659	5.38E-12	5.38E-12	5.38E-12	5.38E-12	0.188460746	1.042038167	0.933146398	0.140391843	2.386941216	0.093385712	5.38E-12	2.69227576	5.38E-12	5.38E-12	5.38E-12	0.64696537	0.805931846	126.8066141	5.450052839	16.04515352	0.011606394	0.341127748	0.396633433	328.4815854	51.28379645	68.87517409	0.966422447	0.058687334	0.174801679	-0.338608513	C11H20N2O3	227.1400388	2.712	--	--	--	--	--	--	--	--	--	--	--
neg_1503	Nifedipine	2404.495035	2490.371101	2859.92159	1265.564743	1425.951572	1147.971682	1186.054574	1356.058823	1204.13798	1257.325928	1185.091412	1297.88707	960.0041522	1124.263745	1285.691141	883.9459114	896.7302336	822.0492336	974.7857555	1712.760041	898.6911779	994.1716909	829.8330581	822.8190609	898.4062441	901.5085028	737.3787596	902.2854024	771.8229177	805.0874089	799.5338367	901.8014383	970.0926855	1.807992429	C17H18N2O6	345.1098356	2.726266667	C07266	--	--	--	--	--	HMDB0015247	21829-25-4	Organic compounds	Organoheterocyclic compounds	Pyridines and derivatives
neg_1504	Geniposide	5362.32111	5049.628937	5103.574326	3631.626102	3591.137062	3253.976231	3416.35634	3464.794187	3469.368048	3873.001045	3543.527575	3783.395498	3458.489992	3800.37823	3803.453505	3985.799388	3405.549557	3929.097816	3830.215371	4143.410894	5413.071264	3694.992319	3555.52699	3770.403361	3730.880552	4546.629204	3664.572655	3983.015846	4123.601353	3934.518498	4226.647486	5102.994119	4438.565931	16.000517	C17H24O10	423.1125587	2.726266667	C09781	--	--	--	--	--	HMDB0252679	--	Organic compounds	Lipids and lipid-like molecules	Prenol lipids
neg_1505	LysoPE 22:5	61.44940639	56.54539891	80.79758785	69.91730687	99.14980049	81.62201047	63.33139639	71.0446426	93.64271017	169.6607499	97.37753915	107.4944309	88.87217018	127.7121291	189.7151751	94.12012811	69.16891768	72.47049768	609.0324797	90.49224455	474.51348	197.1960115	460.0616619	121.3128606	345.6251483	967.1644457	195.3744442	606.3544573	397.5286007	195.8860043	246.5360131	265.2674407	489.3134696	-31.55854416	C27H46NO7P	572.2827515	2.733416667	--	--	--	--	--	--	--	--	--	--	--
neg_1507	Avermectin A1a monosaccharide	0.891940893	0.002613569	1.710940353	1.54266654	0.840228856	5.049379988	0.363122922	0.020404496	1.827346875	10.94144991	0.733947235	21.24475057	0.05450058	29.0748839	268.3545639	0.03481521	0.032364799	5.38E-12	237.5494212	5.38E-12	287.6290532	5.38E-12	448.2957297	10.17270812	79.72098779	601.2719285	5.38E-12	238.3817175	99.70441464	33.67610373	102.6860832	688.0990728	537.9030266	7.233936347	C42H62O11	763.4092513	2.733416667	C11982	Biosynthesis of 12-, 14- and 16-membered macrolides(ko00522);;Metabolic pathways(ko01100);;Biosynthesis of secondary metabolites(ko01110)	--	--	--	--	--	--	--	--	--
neg_1509	Salicylaldehyde	827.5842269	804.6804967	846.1800594	696.9579822	717.8009177	636.3230952	799.3077532	739.1640233	661.2835918	1077.557755	973.2417152	895.3810005	881.3088423	1133.478969	1090.127943	1075.738097	1171.315719	1067.608993	1292.622636	1435.830042	1137.778812	1410.78347	1336.293339	1605.109246	1418.474734	1318.326327	1547.331537	270.9337253	1488.768217	569.3707592	1383.852687	1894.989112	1525.552338	-8.389013806	C7H6O2	121.0284792	2.747683333	C06202	Naphthalene degradation(ko00626);;Biosynthesis of phenylpropanoids(ko01061);;Metabolic pathways(ko01100);;Microbial metabolism in diverse environments(ko01120);;Degradation of aromatic compounds(ko01220)	--	--	--	--	HMDB0034170	1990/2/8	Organic compounds	Organic oxygen compounds	Organooxygen compounds
neg_1511	Prim-O-glucosylcimifugin	47657.57033	53032.8888	53306.05534	29981.46837	20774.94401	28839.34589	17921.85337	28095.81841	25910.50026	789.0381073	957.7016456	871.4141978	1434.384992	969.1399444	806.2865517	740.5068731	680.6621493	778.1453687	694.5988355	3094.585948	759.3233749	680.8113116	717.263271	706.4784285	663.4148337	779.6925331	641.815612	725.9533227	727.4454846	728.9135713	737.9078346	920.3562542	819.639668	0.938554847	C22H28O11	467.1563247	2.754833333	--	--	--	--	--	--	HMDB0256772	--	Organic compounds	Organoheterocyclic compounds	Benzopyrans
neg_152	7-O-Galloyl-D-sedoheptulose	5.38E-12	5.38E-12	5.38E-12	5.38E-12	5.38E-12	5.38E-12	9.922516761	5.38E-12	1.392118416	4.726317903	4.369499007	7.077658399	25.38587577	6.308255317	4.219804147	19.60127699	14.61054011	23.93241919	131.5036779	5.38E-12	105.7033632	41.51683491	93.14582241	53.61983824	190.2557753	205.370061	159.50179	286.4288099	357.7974209	235.7791297	352.2561344	27.08634703	310.1114599	-17.16588215	C14H18O11	769.1555946	0.539933333	--	--	--	--	--	--	--	--	--	--	--
neg_1520	6-Deoxyfagomine	203.4358819	270.5780215	249.5855428	186.017643	182.5442837	163.1669703	149.583118	183.9374771	183.0630281	134.0049256	164.6024941	152.1145035	161.696768	126.258225	110.9363265	152.269127	135.8525053	155.7488992	118.8333117	185.5101026	123.8351441	122.241522	116.1852468	126.2839537	117.0286653	108.5974951	121.5559519	160.3535272	142.2971987	164.8211191	155.0744631	178.4501689	173.8889046	-1.149021343	C6H13NO2	152.0691459	2.776233333	--	--	--	--	--	--	HMDB0036382	197449-09-5	Organic compounds	Organoheterocyclic compounds	Piperidines
neg_1524	thiolactomycin	10713.58683	12426.17375	11835.40273	10290.53449	6257.128068	9594.177214	11312.66825	10162.91541	7277.88179	774.4917547	734.8429157	738.8018173	829.353756	955.3116388	821.645116	699.3356234	615.1414709	716.3408149	651.9370767	7196.001837	653.2169498	676.2828281	733.3035584	742.4991502	639.6342834	734.7290073	594.0910451	758.934091	717.1262659	819.6977329	605.8813734	963.4175323	652.4970814	-5.482213033	C11H14O2S	465.1388009	2.776233333	C11165	--	--	--	--	--	--	--	--	--	--
neg_1527	4-(beta-D-Ribofuranosyl)phenol 5'-phosphate	43.71402391	65.0755991	39.57425076	22.40585275	23.28214355	24.85551363	20.09236371	22.99191835	19.49886692	30.37190388	21.01944033	33.0278487	30.4044361	37.58894613	34.50664656	37.49714739	39.21682322	33.9063421	60.47165979	33.25509243	66.39528168	141.9495817	245.513954	111.9490906	171.3782651	186.1475206	82.1507729	321.8341237	214.8941272	293.1945559	318.8615543	499.0343347	241.403447	11.31073563	C11H15O8P	327.0285835	2.79765	C21107	Folate biosynthesis(ko00790)	--	--	--	--	--	--	--	--	--
neg_1532	(2R,4S)-2,4-Diaminopentanoate	580.1234789	531.8497121	508.8646268	391.5175156	366.5391476	340.0546935	337.4675321	376.5844907	336.3000567	492.0115259	543.5909984	546.887759	591.3748818	569.3695075	567.242855	850.0298858	929.1890652	827.6525006	785.2791377	1186.426073	684.6117918	1006.392171	899.0292459	1038.965419	926.1515688	846.6112026	995.1255285	1075.573258	1059.156303	1192.325924	1045.398482	1542.076248	1212.808915	1.268471849	C5H12N2O2	167.0594465	2.833333333	C03943	D-Amino acid metabolism(ko00470);;Metabolic pathways(ko01100)	--	--	--	--	--	--	--	--	--
neg_1534	LPA(16:0/0:0)	29.82497781	71.64900559	57.50577452	18.69845792	43.25201868	27.43203518	41.40027366	37.88423847	40.13693953	7.318167416	13.1680556	16.59040415	11.53100843	10.86665643	19.36290424	4.51631634	5.026388924	8.398913607	55.51678631	8.139532532	115.0142879	48.36276138	111.3875339	11.05881376	81.44839504	401.5166117	39.01568495	139.804295	96.78645119	28.29406456	82.19134372	107.6485659	134.5407497	47.92986296	C19H39O7P	431.2376709	2.8262	--	--	--	--	--	--	HMDB0007853	--	Organic compounds	Lipids and lipid-like molecules	Glycerophospholipids
neg_1537	O-Carbamoyl-deacetylcephalosporin C	894.2503198	778.4915248	619.3260822	551.9785247	527.7922855	509.9566525	516.6225246	520.1167293	499.8326943	2156.460042	1775.378752	2156.750311	3566.515362	2847.259841	2321.777751	3313.842007	2816.58936	2732.106386	5255.232747	682.3805559	5363.039364	5168.210362	3330.786683	5394.317883	5499.609522	4734.288791	6404.514125	4106.204588	4435.069062	4590.633062	4959.034847	5877.850969	5834.57159	5.613847344	C15H20N4O8S	451.0719218	2.840483333	C06568	Penicillin and cephalosporin biosynthesis(ko00311);;Metabolic pathways(ko01100);;Biosynthesis of secondary metabolites(ko01110)	--	--	--	--	--	--	--	--	--
neg_1538	Propanal	31.55576748	28.68270671	33.47773793	45.88740556	51.18858349	44.07701975	34.0950885	50.32447625	29.64313666	45.08609742	47.28191063	43.67742061	53.79671547	55.30388336	47.2167975	51.09866553	50.35276826	58.63627051	54.44353438	35.76875409	35.07387699	34.02370243	29.34474246	32.60825634	34.62305061	30.32981889	41.18604622	38.01616176	47.92535661	36.39918304	43.53149624	56.73996691	35.70924522	-3.447276049	C3H6O	115.076053	2.85475	C00479	Xylene degradation(ko00622);;Propanoate metabolism(ko00640);;Metabolic pathways(ko01100);;Microbial metabolism in diverse environments(ko01120);;Degradation of aromatic compounds(ko01220)	--	--	--	--	HMDB0003366	123-38-6	Organic compounds	Organic oxygen compounds	Organooxygen compounds
neg_1541	Sugiol	20.79204822	17.70170026	23.39107304	129.027442	80.8456417	108.104969	97.73239651	113.686637	106.7064534	104.9714935	160.4545924	141.3812343	152.270015	152.3465552	73.148114	156.8781378	127.7590972	164.4392824	117.1959647	148.4470648	140.5943369	50.41455889	15.4069839	91.4014442	54.23359565	30.37166472	118.1782016	20.85601899	30.25334188	38.18137819	21.54585444	24.81445925	32.44326534	-2.943827486	C20H28O2	321.1827142	2.85475	C21822	Diterpenoid biosynthesis(ko00904);;Biosynthesis of secondary metabolites(ko01110)	--	--	--	--	HMDB0036564	511-05-7	Organic compounds	Lipids and lipid-like molecules	Prenol lipids
neg_1542	4(3H)-Quinazolinone	850.1433745	873.8584868	908.3065852	778.2998718	742.8636432	732.4798829	777.5880713	754.4053501	742.7741595	1014.105305	1194.385982	1127.133543	1566.232375	1362.306614	1165.520636	2048.141379	1840.857908	2088.31812	2133.769422	1560.28047	2429.9619	3245.889243	2354.252725	3008.151255	2868.873632	3319.806705	3213.975361	3159.007313	3539.503236	3632.541788	3202.836817	2316.140879	2889.288844	-0.425730153	C8H6N2O	181.0173519	2.861883333	--	--	--	--	--	--	HMDB0246465	--	Organic compounds	Organoheterocyclic compounds	Diazanaphthalenes
neg_1548	Gentamicin A2	15.57568003	21.65516839	12.01628462	5.586212481	3.864380283	1.835244667	8.202892165	1.228259723	3.540821543	3.515627091	1.603462779	2.936333209	3.184011809	3.303776926	2.84186235	5.323299028	2.572050397	2.358827313	23.70827969	1.616838417	215.2003801	90.57924261	48.7939658	9.585290134	61.07245599	44.34050626	32.19857219	118.1435582	138.5764859	20.59343534	85.97982255	0.965760253	84.96904843	-4.522332149	C17H33N3O11	969.4327515	2.861883333	C17701	Neomycin, kanamycin and gentamicin biosynthesis(ko00524);;Biosynthesis of secondary metabolites(ko01110)	--	--	--	--	--	--	--	--	--
neg_1550	LysoPE 15:1	50.59127946	35.50159229	37.64997893	93.86936522	139.0868787	107.4563226	144.1588297	89.49476483	93.94360487	192.6090646	84.82420986	142.8282672	66.74404514	147.6291125	264.8541043	88.74131406	80.51477657	77.07949875	283.5052665	75.80023238	296.4436049	133.4820517	238.2548562	109.0849539	243.784848	493.7644274	130.2827007	317.1176755	247.1610385	121.8982386	260.0618817	521.9547016	316.7549251	45.23963654	C20H40NO7P	458.2486883	2.8833	--	--	--	--	--	--	--	--	--	--	--
neg_1551	(S)-b-aminoisobutyric acid	1986.37013	1680.361494	1943.002556	1243.101271	1286.413695	1204.022868	895.4319157	1255.65287	1345.468839	447.8999666	757.742728	779.0809007	777.6593137	336.1456126	152.1785522	544.8914617	447.3349985	812.3887642	109.4505471	344.2064778	305.1168587	95.21584017	45.2341215	119.7484981	73.90922959	76.32101633	133.8362855	83.88325829	93.32317318	96.53186838	92.38600028	131.3302084	108.3162998	13.76182361	C4H9NO2	124.0394147	2.890433333	--	--	--	--	--	--	HMDB0002166	4249-19-8	Organic compounds	Organic acids and derivatives	Carboxylic acids and derivatives
neg_1555	Bursehernin	27702.52603	29562.17859	29372.24544	7778.776634	8182.83241	7262.532913	7802.074849	7568.800782	7439.827029	7875.650344	7591.075032	7678.815707	7128.63303	7620.853758	7639.503844	7722.060446	7221.620709	8022.800616	7721.818884	7721.903091	9572.496586	7104.712036	6579.27444	7388.182368	6863.828904	10098.55333	7186.705801	7318.96672	7881.28242	7249.482712	7961.817356	8979.301363	7786.204028	3.272566661	C21H22O6	415.1410526	2.890433333	C21183	Biosynthesis of various plant secondary metabolites(ko00999);;Metabolic pathways(ko01100);;Biosynthesis of secondary metabolites(ko01110)	--	--	--	--	--	--	--	--	--
neg_1556	5,10-Methylene-THF	27317.89163	27411.89485	28618.33765	12159.27391	11225.90335	9884.978597	8732.271689	9740.515577	9142.012265	1740.045164	3012.080156	1980.090813	1979.799603	1656.44728	1536.473572	1748.533651	1388.771996	1559.013328	1236.937506	1095.290917	2775.795478	1010.579816	990.4539515	1005.731608	1008.389772	1551.081412	965.0132749	1043.734233	1042.323595	923.4528475	1018.271879	1309.101161	1090.707416	-28.3280147	C20H23N7O6	502.1562336	2.890433333	C00143	Glycine, serine and threonine metabolism(ko00260);;One carbon pool by folate(ko00670);;Methane metabolism(ko00680);;Carbon fixation pathways in prokaryotes(ko00720);;Metabolic pathways(ko01100);;Microbial metabolism in diverse environments(ko01120);;Carbon metabolism(ko01200);;Biosynthesis of cofactors(ko01240);;Antifolate resistance(ko01523)	--	--	--	--	HMDB0001533	31690-11-6	Organic compounds	Organoheterocyclic compounds	Pteridines and derivatives
neg_1564	3'-Demethylnobiletin	6711.299396	7246.159956	6995.073652	4377.745537	3871.012253	3945.128343	3178.777985	4083.854346	4198.512799	2764.633611	2972.540662	2975.772846	2920.412964	2682.405361	2394.033162	2885.463412	2703.958299	3471.173534	2348.166755	2179.214531	2842.986988	2217.816106	2089.495139	2530.73206	2114.507571	2596.341712	2338.490364	2264.704298	2387.798312	2289.762116	2478.363526	3225.106335	2619.001764	-1.10986932	C20H20O8	423.0847881	2.904716667	--	--	--	--	--	--	HMDB0029545	112448-39-2	Organic compounds	Phenylpropanoids and polyketides	Flavonoids
neg_1566	C1'-C9-Glycosylated UWM6	1522.661686	1196.870887	1366.162426	1075.348002	1083.534883	1111.786186	943.1183846	880.4907625	983.6004555	922.5159698	882.1217865	917.4860246	759.7686284	770.4267433	973.592927	703.9982939	714.5327063	771.3659104	604.897222	903.1776554	681.5393973	592.1994961	545.1801818	605.5290285	540.7904376	707.2015679	533.2265357	529.9526436	562.1451063	568.190822	523.8496311	603.0206067	546.5870254	-31.16696325	C25H28O9	517.1568191	2.91185	C18681	Biosynthesis of type II polyketide products(ko01057);;Biosynthesis of secondary metabolites(ko01110)	--	--	--	--	--	--	--	--	--
neg_1568	1-O-Sinapoyl-beta-D-glucose	3162.205378	3073.270426	3139.743832	2727.776563	2787.355128	2526.846006	2649.279867	2651.388325	2641.477475	2885.264273	2711.113166	2873.26509	2596.551047	2822.867614	2927.407053	2834.411553	2530.697305	2902.962364	2646.547708	2902.824415	3155.04688	2633.096826	2512.275743	2793.705292	2669.823442	3118.887206	2619.202523	2719.993495	2973.263291	2865.785205	2873.254584	3188.183359	3069.917354	-10.57100576	C17H22O10	407.091883	2.918983333	C01175	Phenylpropanoid biosynthesis(ko00940);;Biosynthesis of secondary metabolites(ko01110)	--	--	--	--	HMDB0302379	--	Organic compounds	Phenylpropanoids and polyketides	Cinnamic acids and derivatives
neg_1569	5,6,7,8-tetrahydrofolyl-L-glutamic acid	27517.47701	28622.98055	28678.77539	1042.572475	1076.798354	954.9425998	1011.299616	1003.064894	991.6753339	1048.275378	955.6938863	1053.375103	911.9641261	1054.628476	1028.801857	1063.491995	903.6473306	1081.436049	1033.4605	1168.209441	1172.151124	993.5175994	1030.137349	1001.704621	1026.257111	1352.392842	1035.255002	1097.435777	1090.849773	1087.232282	1126.918586	1303.962146	1211.22148	-46.24592346	C24H30N8O9	609.1564208	2.918983333	--	--	--	--	--	--	--	--	--	--	--
neg_1570	CDP-DG(18:1(11Z)/22:6(4Z,7Z,10Z,13Z,16Z,19Z))	33.51482046	34.58749251	66.1392077	12.34813573	22.32163727	31.0842665	14.79489641	27.44673311	10.50727677	12.05913994	21.53461506	32.56401696	11.56460177	49.20320368	22.46494143	35.06354587	20.11363659	24.50372306	74.75867849	23.084236	107.3009197	102.680803	52.75309277	68.87950313	42.80749092	42.78072065	74.76394687	35.91197532	99.57052813	72.15818914	69.71779291	13.38925451	50.06648516	-39.8879258	C52H83N3O15P2	1072.462667	2.926133333	--	--	LMGP13010028	Glycerophospholipids [GP]	CDP-Glycerols [GP13]	CDP-diacylglycerols [GP1301]	HMDB0006994	--	Organic compounds	Lipids and lipid-like molecules	Glycerophospholipids
neg_1582	2,3-Dihydroxybenzoic acid	3973.189686	3993.514848	3963.689047	3969.129951	4076.62488	3712.837036	3762.415715	4168.861185	3949.10466	3145.855374	3256.743271	3071.238842	2930.257423	2977.865273	2968.161006	2795.072949	2928.476768	3141.97733	2269.36813	3354.684512	2892.760987	2100.237687	1949.814797	2528.533189	1970.582925	2068.475349	2299.543814	1701.56902	2056.283187	2245.704624	2176.246543	768.480514	1775.830722	-8.19084845	C7H6O4	153.0180706	2.9404	C00196	Benzoate degradation(ko00362);;Aminobenzoate degradation(ko00627);;Biosynthesis of siderophore group nonribosomal peptides(ko01053);;Biosynthesis of phenylpropanoids(ko01061);;Biosynthesis of secondary metabolites(ko01110);;Microbial metabolism in diverse environments(ko01120)	--	--	--	--	HMDB0000397	303-38-8	Organic compounds	Benzenoids	Benzene and substituted derivatives
neg_1583	2-Hydroxy-2H-benzo[h]chromene-2-carboxylate	10193.74049	13188.48293	14723.39021	8522.79841	8295.514621	7725.114475	7827.640628	8239.522619	7779.756288	6747.130824	7210.751746	6870.710222	7045.234569	7768.70989	6299.827986	6150.771623	5374.031151	6167.304972	8751.118038	4584.719344	7371.700921	5756.145477	6368.646493	5657.58869	18377.36988	8485.224076	9408.359101	24174.87662	7394.832324	11506.99335	18804.20279	49736.04464	32081.88253	-41.48955449	C14H10O4	263.0225337	2.9404	C11425	Polycyclic aromatic hydrocarbon degradation(ko00624);;Metabolic pathways(ko01100);;Microbial metabolism in diverse environments(ko01120);;Degradation of aromatic compounds(ko01220)	--	--	--	--	--	--	--	--	--
neg_1584	L-Glutamic acid 5-phosphate	201.1606813	324.2338532	411.9524694	175.3459265	158.4966122	147.6462855	142.9136836	147.3704021	129.0303567	95.94555787	95.39122898	97.40512844	110.2252258	100.306365	78.59922526	84.0350222	64.02212194	79.11832002	188.7695775	16.91735043	120.700423	98.72678807	119.6083112	86.46843903	655.5446298	196.2454194	230.7412511	959.4433969	165.8683871	330.1947373	669.936162	2374.097836	1467.252608	32.18583298	C5H10NO7P	248.0014629	2.9404	--	--	--	--	--	--	HMDB0001228	13254-53-0	Organic compounds	Organic acids and derivatives	Carboxylic acids and derivatives
neg_1585	Abscisic aldehyde	674.634961	510.0522056	662.7150845	895.0924013	915.0027184	917.8424196	1109.991185	1153.878361	1188.554778	2842.337897	1787.859426	2850.905846	2666.582822	2841.117336	2480.679749	2192.069514	1863.344317	1753.180708	1724.247298	872.0624803	2448.017999	1533.591658	1691.718791	2073.687914	2003.452429	1232.639756	2385.623248	1587.840909	1602.543812	1867.462953	2003.35245	853.6611418	961.3205152	-21.91352907	C15H20O3	269.1104747	2.9404	C13455	Carotenoid biosynthesis(ko00906);;Metabolic pathways(ko01100);;Biosynthesis of secondary metabolites(ko01110)	LMPR0103050004	Prenol Lipids [PR]	Isoprenoids [PR01]	C15 isoprenoids (sesquiterpenes) [PR0103]	HMDB0303940	--	Organic compounds	Lipids and lipid-like molecules	Prenol lipids
neg_1592	Lampranthin II	13032.3821	12336.48637	12562.52021	4791.766174	4168.679823	3949.434442	4289.080928	4231.775172	4200.974777	4810.017283	4219.910801	4684.76039	4101.137578	4508.19001	4727.240583	4652.140293	3866.831053	4467.843353	4555.681198	4761.093966	5625.178998	4142.378853	4056.910739	4195.361128	4143.785135	5742.906975	3905.061866	4136.579711	4406.703459	4042.851106	4506.877568	5043.0876	4877.880221	40.59211366	C34H34N2O16	725.2130342	2.954683333	C08552	Betalain biosynthesis(ko00965);;Metabolic pathways(ko01100);;Biosynthesis of secondary metabolites(ko01110)	--	--	--	--	HMDB0304696	--	Organic compounds	Phenylpropanoids and polyketides	Flavonoids
neg_1596	Secologanin	142.4463872	139.7532641	123.9859782	129.2600347	117.5702261	119.0207481	108.8656133	124.0223052	117.6863067	129.9040166	118.2151181	194.8177535	127.0712584	129.0489903	129.4343533	143.0472979	125.2119114	158.2525338	134.5226049	165.373743	126.5802169	141.1884312	143.0036359	147.1404374	143.9685559	174.4955133	138.7968452	138.1537111	157.3219617	187.1025456	144.8098177	250.6663785	157.125435	-1.148343093	C17H24O10	433.1347041	2.96895	C01852	Indole alkaloid biosynthesis(ko00901);;Monoterpenoid biosynthesis(ko00902);;Isoquinoline alkaloid biosynthesis(ko00950);;Biosynthesis of plant secondary metabolites(ko01060);;Biosynthesis of terpenoids and steroids(ko01062);;Biosynthesis of alkaloids derived from shikimate pathway(ko01063);;Biosynthesis of alkaloids derived from terpenoid and polyketide(ko01066);;Metabolic pathways(ko01100);;Bios…	LMPR0102070002	Prenol Lipids [PR]	Isoprenoids [PR01]	C10 isoprenoids (monoterpenes) [PR0102]	HMDB0304482	--	Organic compounds	Lipids and lipid-like molecules	Prenol lipids
neg_1599	D-galactal	2325.235041	2162.926123	2265.932659	4183.57166	2256.383171	3636.567623	6384.859743	3188.200104	3211.186674	6950.555836	6902.725653	7648.101963	6834.523089	6844.906899	6429.588906	8630.59148	6370.7504	7687.566288	6721.797655	10325.36179	7677.779026	5872.755977	4360.34304	8574.127248	6672.645346	7421.33759	7706.64938	5669.371741	7736.399799	7611.642496	8462.993297	4573.344628	8524.979234	-36.01181137	C6H10O4	337.1035008	2.9761	--	--	--	--	--	--	--	--	--	--	--
neg_1600	Paroxetine	1140.548268	924.0628226	1098.538267	1592.973633	1322.2916	1471.829058	2186.40096	1541.109505	1665.144333	4024.915556	3289.706446	4196.391535	3320.802061	3646.026664	4051.165511	3652.833625	2893.952349	3106.825484	4196.827888	3924.932157	4164.616031	3097.651891	2392.418976	3796.480932	3739.328117	4113.556833	3861.464309	3113.52229	3931.599626	3727.685621	4322.443336	3854.66851	4492.181436	0.943141154	C19H20FNO3	364.1124335	2.9761	C07415	--	--	--	--	--	HMDB0014853	61869-08-7	Organic compounds	Organoheterocyclic compounds	Piperidines
neg_1602	D-Erythronolactone	5.38E-12	0.676572803	1.277711668	5.38E-12	1.34347586	5.38E-12	5.38E-12	5.38E-12	5.38E-12	0.750563365	2.999067249	3.518149076	14.1421	10.56388902	4.613655106	14.52150769	8.122636424	11.66823093	24.78178731	5.258103332	17.06752428	31.83248051	17.36726252	21.30050426	37.94711858	31.67496335	20.79558422	42.28016338	31.37964965	30.25970245	56.62097388	37.04922718	38.08535634	9.264445311	C4H6O4	117.0204257	2.990366667	--	--	--	--	--	--	HMDB0000349	17675-99-9	Organic compounds	Organoheterocyclic compounds	Lactones
neg_1607	L-Leucine	292.123641	255.1203612	278.0223358	49.35879166	51.51322053	45.17758747	55.06268812	56.48187036	61.55244259	69.04343439	45.21347447	60.22743611	55.95430626	47.71010455	41.41567485	56.20822406	49.68661034	59.29410589	22.09754553	1.034035078	55.66672439	28.70374783	14.71043553	36.97669043	24.65167539	24.80256577	48.36192312	22.24950523	28.41265297	28.7633587	32.36158161	5.38E-12	5.454511086	-4.226197319	C6H13NO2	130.0867982	3.011783333	C00123	Valine, leucine and isoleucine degradation(ko00280);;Valine, leucine and isoleucine biosynthesis(ko00290);;Glucosinolate biosynthesis(ko00966);;Aminoacyl-tRNA biosynthesis(ko00970);;Biosynthesis of plant secondary metabolites(ko01060);;Biosynthesis of alkaloids derived from histidine and purine(ko01065);;Metabolic pathways(ko01100);;Biosynthesis of secondary metabolites(ko01110);;2-Oxocarboxylic …	--	--	--	--	HMDB0000687	61-90-5	Organic compounds	Organic acids and derivatives	Carboxylic acids and derivatives
neg_1612	PI(12:0/0:0)	56.79910761	46.90947653	41.36286793	23.66700917	22.59908965	17.06414159	19.68955696	16.89182846	22.92524072	44.17138338	21.09234288	41.35793546	48.05723831	39.46318164	61.33017229	35.88904563	36.55655073	32.5136638	256.0724906	13.52738825	241.0020758	184.7588082	282.3738959	125.5293476	298.493317	384.7637441	192.1994427	292.9692086	271.1438299	249.4341877	301.0839634	291.4964618	526.7691098	-1.454222272	C21H41O12P	1077.463828	3.018916667	--	--	LMGP06050007	Glycerophospholipids [GP]	Glycerophosphoinositols [GP06]	Monoacylglycerophosphoinositols [GP0605]	--	--	--	--	--
neg_1613	LysoPE 17:0	13.1631884	10.21725219	7.916539109	11.69883487	15.41534402	15.61200459	11.81124997	20.33881673	15.86122036	24.87948553	24.4759632	36.29040474	17.62682149	36.15055583	35.64333208	19.96973905	16.20294863	10.69554622	72.47855481	12.52496046	83.80633895	42.12356342	95.99491063	34.78865751	55.69301936	77.3773083	40.10317982	108.2690578	63.23940114	31.57689995	87.55493704	110.4316936	122.1043013	-1.901225005	C22H46NO7P	502.2697023	3.018916667	--	--	--	--	--	--	--	--	--	--	--
neg_1615	Salicylamide	49.36121743	62.5842765	42.53319731	27.15662611	33.99933592	40.32888221	21.83200783	29.13566431	44.92592567	18.27939704	9.087767227	27.65227575	20.1069024	22.09745286	19.54380159	20.25495633	15.95953792	23.94933503	13.74748465	22.0510155	24.72533049	26.40967121	26.94693084	28.51907336	24.52027775	27.81181744	21.29354423	24.45809632	34.56145018	33.03462761	29.03210304	39.22728442	31.37116263	16.36189525	C7H7NO2	136.0426444	3.02605	--	--	--	--	--	--	HMDB0015687	65-45-2	Organic compounds	Benzenoids	Phenols
neg_1629	Apiin	276523.2528	285894.9165	288864.3761	144002.3896	68401.97747	109609.7046	37706.39039	126105.656	55681.03637	11795.36104	45670.11288	15664.07088	49808.37438	18102.6929	7776.419693	35008.80587	28626.19176	45197.56273	17668.87436	5445.435454	17152.83837	12765.41878	3848.510094	14298.61308	7654.520766	8029.830439	20006.39653	3243.541786	6517.360183	5908.364931	6115.148283	3687.076306	4410.833513	-0.667970916	C26H28O14	563.1402523	3.046766667	C04858	Flavone and flavonol biosynthesis(ko00944)	LMPK12110337	Polyketides [PK]	Flavonoids [PK12]	Flavones and Flavonols [PK1211]	HMDB0030843	26544-34-3	Organic compounds	Benzenoids	Naphthalenes
neg_1638	Pyrroline hydroxycarboxylic acid	62.61472673	64.70358514	63.77643546	41.7484936	46.66113058	32.32673783	27.65994675	39.99443949	36.67692357	42.95082102	30.53911582	36.24482933	31.87788289	34.50893887	24.45296687	36.46371123	33.54418245	30.25746779	38.13861247	25.16157177	22.17219211	21.1268072	9.335242257	19.54165351	15.79247359	13.6314026	20.35784707	17.10982126	21.84740577	19.65104322	13.52635887	18.95389184	20.10593063	12.16086174	C5H7NO3	128.0368859	3.075316667	--	--	--	--	--	--	HMDB0001369	22573-88-2	Organic compounds	Organic acids and derivatives	Carboxylic acids and derivatives
neg_1639	D-Aspartic acid	726.1375563	682.3648123	700.978909	10.81959017	14.01953546	8.515159533	4.786975733	5.805927751	12.18392662	7.927056433	6.834046978	12.62566209	12.28088716	7.054342318	5.307983643	11.04691596	6.093660558	3.293254869	4.225163418	5.38E-12	14.52023379	1.208728855	2.920077266	1.351692764	3.825250286	3.791692859	3.424595144	2.134627661	5.16138135	2.568940774	3.013445033	2.102290876	1.558656398	-0.376493517	C4H7NO4	132.0301812	3.075316667	C00402	Alanine, aspartate and glutamate metabolism(ko00250);;D-Amino acid metabolism(ko00470);;Metabolic pathways(ko01100)	--	--	--	--	HMDB0006483	1783-96-6	Organic compounds	Organic acids and derivatives	Carboxylic acids and derivatives
neg_1640	4-Methylacetophenone	26.13315504	19.53354724	29.52507094	228.8860924	223.0053245	198.733391	199.3846743	210.4388913	218.3133076	234.6287105	246.9983634	224.685468	231.1805489	237.5788544	247.2420157	253.3323608	246.4639544	256.7154056	224.2840592	266.8594915	220.1945708	238.2243519	210.3801559	271.3866376	231.187082	207.8807313	260.4012171	72.81973072	232.1907986	138.7527925	207.7552355	71.69976689	256.6871015	-5.769765296	C9H10O	133.0651149	3.08245	--	--	--	--	--	--	HMDB0032608	122-00-9	Organic compounds	Organic oxygen compounds	Organooxygen compounds
neg_1642	2-Hydroxyvalerate	225.3952495	166.5855912	225.7240908	811.5780311	830.0379938	706.2832556	652.6867803	797.0121646	814.8269348	316.5396725	421.2766915	379.8850072	552.6605919	329.7289737	159.8991507	284.2752275	285.9736751	384.6827921	107.4765279	394.8798908	125.9160192	69.57710153	60.2824944	103.979705	62.04440187	57.18890298	105.7980507	60.49266889	67.73043217	60.72744343	79.94894587	61.41938176	52.95815619	39.16865608	C5H10O3	281.13344	3.075316667	--	--	--	--	--	--	HMDB0001863	617-31-2	Organic compounds	Lipids and lipid-like molecules	Fatty Acyls
neg_1643	4-Oxoretinol	91.01978127	80.32923439	119.8486088	193.2407551	179.3054557	167.5488467	161.7468864	189.0525038	175.2532616	296.5974511	357.9825514	310.9311718	283.5289274	282.463331	264.6898414	392.2753756	339.1403507	390.5788825	262.3950986	417.5089804	520.298189	128.2959501	47.92018237	186.4193157	68.70377631	94.64618582	285.5393618	58.09091438	86.52293781	60.47508022	78.15186327	74.24832136	65.91664749	-1.520205925	C20H28O2	321.1831416	3.075316667	C16683	Retinol metabolism(ko00830)	LMPR01090060	Prenol Lipids [PR]	Isoprenoids [PR01]	Retinoids [PR0109]	HMDB0012329	62702-55-0	Organic compounds	Lipids and lipid-like molecules	Prenol lipids
neg_1646	Ampelopsisionoside	26278.27847	24933.1865	27345.89042	624.5228087	597.4752864	578.9181283	562.8048993	537.2014882	639.8470754	538.0925071	495.4427433	497.7832996	475.7121713	494.5122427	552.0247803	481.1427392	431.0771466	552.7256549	484.5913748	560.0805115	536.1813454	469.8797334	434.212407	546.7240202	455.054483	538.2334872	482.0459912	471.7953769	525.6281217	525.6087537	488.6988476	554.8895906	549.5968171	-4.119758528	C19H32O8	433.2063215	3.075316667	--	--	--	--	--	--	--	--	--	--	--
neg_1650	Allantoin	336.9747303	320.4254533	308.1945911	209.4778978	196.8482516	195.5361967	193.404744	185.649138	212.7673009	212.6747919	193.4321551	215.7386249	210.3020851	195.5027651	221.401144	233.5556398	225.3163126	242.7863589	219.4732214	208.8250225	220.5074984	235.005154	217.9526849	244.5165239	224.1144022	208.2427816	218.795508	192.4326664	234.2875212	224.1578899	237.0399414	218.8317008	257.4355525	-21.25411559	C4H6N4O3	203.0388339	3.0896	C01551	--	--	--	--	--	HMDB0000462	97-59-6	Organic compounds	Organoheterocyclic compounds	Azoles
neg_1653	Benzamide	118.7625063	105.2611612	110.2741247	89.04332935	90.99177693	78.14951935	68.03259706	94.25352874	82.71162919	57.72601522	51.6165833	59.41301322	12.6013304	32.82367385	31.58003306	5.38E-12	5.38E-12	5.38E-12	1.747939277	83.38012903	6.46797263	0.146233504	5.38E-12	0.091232794	0.117904725	0.180820145	5.38E-12	5.38E-12	0.305265581	5.38E-12	5.38E-12	0.035553888	0.047556525	-1.241642596	C7H7NO	120.0453371	3.096733333	C09815	Aminobenzoate degradation(ko00627);;Microbial metabolism in diverse environments(ko01120)	--	--	--	--	HMDB0004461	55-21-0	Organic compounds	Benzenoids	Benzene and substituted derivatives
neg_1654	4-Hydroxybenzaldehyde	5408.610858	5874.899032	6192.540397	934.4560747	1030.223632	850.2612626	997.9797776	924.1172665	928.0474909	734.900876	523.8025373	554.3714805	405.3383072	351.076147	652.4829149	300.4686041	422.4800621	364.8347269	230.5510084	479.3458833	197.9144428	224.663308	212.5052569	251.2883944	232.3913913	144.9269344	229.9936955	168.4055653	212.0540566	196.6999269	180.5353205	287.2764101	235.9039725	-6.854496468	C7H6O2	121.0286665	3.096733333	C00633	Bisphenol degradation(ko00363);;Toluene degradation(ko00623);;Aminobenzoate degradation(ko00627);;Biosynthesis of phenylpropanoids(ko01061);;Metabolic pathways(ko01100);;Microbial metabolism in diverse environments(ko01120)	--	--	--	--	HMDB0011718	123-08-0	Organic compounds	Organic oxygen compounds	Organooxygen compounds
neg_1658	Jadomycin B	16015.55507	15706.69735	16094.26568	11645.38712	11881.85608	10846.12255	11851.62198	11257.08653	11709.78134	13470.66534	11903.75373	12802.1943	12010.59629	12768.3813	12640.85143	12863.89021	11434.36692	12914.78143	13557.58489	12725.0127	16478.1136	12371.66615	11957.50215	12665.86252	12579.02165	18696.2907	12333.96915	13285.35946	14151.95468	12720.96736	14303.61688	16253.11583	14991.29511	-9.212502725	C30H31NO9	570.1694899	3.096733333	C12395	Biosynthesis of type II polyketide products(ko01057);;Biosynthesis of secondary metabolites(ko01110)	--	--	--	--	--	--	--	--	--
neg_1659	N-Succinyl-2-L-amino-6-oxoheptanedioate	7757.824908	7171.12063	7563.438214	970.7318566	573.4038353	851.9119425	505.4294569	600.0935105	517.9889437	438.7424209	388.9399093	430.1266045	366.7780691	426.7861787	442.4225124	412.1947164	357.7840906	417.4257694	451.0783882	419.3572251	480.51237	409.73633	441.411921	408.784815	386.1124458	595.2966195	413.5005626	456.0623846	439.0022299	387.6362513	431.633784	501.358558	551.6812867	21.52491542	C11H15NO8	623.1701806	3.103866667	C04462	Lysine biosynthesis(ko00300);;Metabolic pathways(ko01100);;Microbial metabolism in diverse environments(ko01120);;Biosynthesis of amino acids(ko01230)	--	--	--	--	HMDB0012266	--	Organic compounds	Organic acids and derivatives	Carboxylic acids and derivatives
neg_1662	3-Butyn-1-ol	5.38E-12	5.38E-12	1.723069016	57.48903749	58.61154411	49.49218243	41.71664007	54.9297338	53.06818512	58.4478486	60.63963535	51.2366226	50.66752741	46.97849521	58.56048851	46.0783289	56.11936065	55.77224762	41.94126076	28.53792382	34.20918951	46.46294102	52.44289516	49.96008918	51.23957048	33.64040704	55.49843799	49.78220606	39.09467061	41.96025875	33.77897337	21.23888165	43.46065417	-5.306454222	C4H6O	139.0757098	3.11815	C06146	Butanoate metabolism(ko00650)	--	--	--	--	--	--	--	--	--
neg_1664	Kaempferol-3-O-rutinoside	28905.80161	31136.79626	29462.37062	8467.437015	6870.99855	7463.162948	5285.98065	8207.713847	6264.620493	4154.150599	7486.342101	4975.093065	6738.337833	4457.991124	3613.484931	6593.791986	5966.957679	7499.199486	4273.421546	2975.21801	5389.178429	3407.699837	2077.842333	3864.511829	2810.053991	3519.481253	4556.284715	2063.639862	2904.017139	2481.892899	2694.999765	2292.058746	2528.415988	-13.5879973	C27H30O15	593.1431204	3.11815	C21833	Flavone and flavonol biosynthesis(ko00944);;Biosynthesis of secondary metabolites(ko01110)	--	--	--	--	HMDB0037574	17297-56-2	Organic compounds	Phenylpropanoids and polyketides	Flavonoids
neg_1668	Pentalenolactone	4066.032525	4590.439247	4504.893612	4568.127315	4164.576999	3989.228061	6051.603356	4589.316606	4244.661334	9632.38547	7336.522134	7780.662666	6724.168954	10152.70565	11130.6642	8584.208484	8563.598327	8323.850314	11254.41719	9763.404727	11192.63758	11164.64342	11451.94344	12799.73572	11652.67274	12988.4102	12045.49566	12561.64806	13062.1675	13255.79699	12814.01497	15832.21072	14195.6347	-36.66601626	C15H16O5	297.064318	3.125283333	C20407	Biosynthesis of various antibiotics(ko00998);;Metabolic pathways(ko01100);;Biosynthesis of secondary metabolites(ko01110)	LMPR0103740003	Prenol Lipids [PR]	Isoprenoids [PR01]	C15 isoprenoids (sesquiterpenes) [PR0103]	--	--	--	--	--
neg_1674	Streptidine 6-phosphate	4057.714237	4641.919922	4143.815927	2569.694862	2255.984671	2214.433429	2161.991696	2457.483686	2177.855626	2225.401171	2377.818475	2405.769099	2248.776643	2139.052889	2198.395951	2290.743734	1929.799473	2437.677474	1828.822363	1750.417402	2788.738289	2154.752761	1805.87451	2360.263411	2144.913027	2660.039063	2159.758926	2095.065113	2315.51532	2290.549426	2343.972057	1475.961158	2381.63764	-14.15694396	C8H19N6O7P	387.0986433	3.13955	C01121	Streptomycin biosynthesis(ko00521);;Biosynthesis of secondary metabolites(ko01110)	--	--	--	--	--	--	--	--	--
neg_1678	2,3-Dihydrothienamycin	5841.652976	5267.930718	5469.733138	4545.210908	4592.949934	4270.408262	4494.194003	4553.586584	4518.308765	4933.036279	4738.133861	5033.389164	4803.809474	5009.733874	4856.500361	5330.715405	4822.67159	5544.486789	5102.846692	5630.789785	5637.742891	4696.946682	4258.618036	5311.650369	4734.883219	5319.143738	5108.488902	4843.025859	5302.863819	5255.613855	5476.49758	6324.896486	5515.873443	0.28391599	C11H18N2O4S	319.0970088	3.1467	C20820	Carbapenem biosynthesis(ko00332);;Biosynthesis of secondary metabolites(ko01110)	--	--	--	--	--	--	--	--	--
neg_1680	Biochanin A 7-O-(6-O-malonyl-beta-D-glucoside)	798.6427629	852.2933238	795.7528722	811.9699518	1382.425948	854.5757768	1300.655298	1005.392687	1196.93579	1958.466686	3075.696712	2183.242991	2479.950654	1923.26196	2113.228962	3536.353176	4069.062596	4642.599624	2315.63549	1690.620591	3090.183346	2309.857114	1261.338541	2536.232225	1811.344029	2212.570277	2662.02748	970.3459965	1649.796913	1269.150354	1445.220161	828.1057659	1317.187205	10.50996284	C25H24O13	577.1254863	3.153833333	C12625	Isoflavonoid biosynthesis(ko00943)	--	--	--	--	HMDB0030640	34232-17-2	Organic compounds	Phenylpropanoids and polyketides	Isoflavonoids
neg_1684	5-methylaminomethyl-2-thiouridine	485.5070621	554.3242624	510.9158511	509.2133068	549.9268229	516.3409379	554.2960434	528.0228045	525.2598591	970.0453668	930.6976147	1130.276292	1073.159081	1147.656692	1125.885498	1080.951842	1047.055298	1110.098314	1694.29758	611.3076378	1527.093816	1056.684176	493.299017	999.4459467	767.3686741	1220.818064	1424.655087	450.1743404	727.4231155	644.9818705	648.1439373	574.2756826	643.9815228	-13.62671376	C11H17N3O5S	665.1833741	3.160966667	--	--	--	--	--	--	--	--	--	--	--
neg_1689	Isoboonein	26.93179351	21.60401408	16.02605824	32.37777046	32.94048729	36.62303951	42.96076661	33.81401653	32.30924979	47.43983957	42.21993142	43.56424753	47.29661941	42.52925683	37.05185357	52.57706306	56.02465148	49.57447614	65.89456742	50.86326431	75.62508795	78.5473116	87.2466049	82.2140405	111.1215083	102.6815039	84.93320532	122.7489209	119.5406857	113.2707845	120.1842162	123.8312246	141.3431189	-4.518521845	C9H14O3	169.0862493	3.17525	--	--	--	--	--	--	--	--	--	--	--
neg_169	Dimethyl sulfone	5191.038727	5495.713591	5835.181259	450.2631302	691.8868532	564.163654	770.8802624	638.2863175	590.7929601	211.5902463	324.914732	173.8682319	251.8685689	293.0722752	313.5937176	195.6189836	313.654299	251.1764113	229.7202422	126.5483004	91.19139382	242.8632642	445.5949629	157.5249012	173.9751219	237.1286098	135.3221557	229.0042493	158.7854865	135.5792446	157.3259259	228.4158084	216.7949938	45.44852288	C2H6O2S	114.9877908	0.554216667	C11142	Sulfur metabolism(ko00920);;Metabolic pathways(ko01100)	--	--	--	--	HMDB0004983	67-71-0	Organic compounds	Organosulfur compounds	Sulfonyls
neg_1695	Cleroindicin C	5.38E-12	5.38E-12	5.38E-12	17.6223349	20.00870549	19.05005196	15.50289834	14.03314528	22.6546647	20.54499798	19.59768084	22.18044295	19.41918701	22.67788878	24.84246289	20.89422224	23.92439463	20.63267014	25.89133868	28.37760232	22.76626852	30.88300702	26.6095784	24.55702304	31.96160997	23.31938692	21.83235368	30.1077626	31.5828171	33.02641715	29.18877621	38.61013428	33.43568333	2.560744097	C8H12O3	155.0717675	3.189516667	--	--	--	--	--	--	--	--	--	--	--
neg_1698	Pyrrolam A	2.140784308	6.395542821	3.160990798	0.422555394	4.302524051	2.49223983	20.11288863	2.636759088	0.612097402	58.58562006	19.13713876	31.29956504	14.07972525	45.74159009	79.04976165	33.2125529	42.31970972	17.84974929	93.24383972	38.27464279	44.78447306	116.5842597	100.4708035	85.26577002	119.925627	92.43662723	86.70205912	116.1830578	107.5520666	120.6209517	107.6032731	143.5488621	120.1597494	-0.420521275	C7H9NO	122.0610857	3.2038	--	--	--	--	--	--	--	--	--	--	--
neg_1699	Swertiamarin	4918.170187	4721.172684	4767.613931	4026.897183	4004.119375	3565.818303	3898.728412	3875.822216	3747.32526	4147.489866	3961.390849	4127.551393	3851.675264	4196.526565	4154.30487	4194.924995	3893.059939	4267.080886	4320.25577	4938.094405	4456.253754	4003.979787	3711.920227	4124.683554	4133.520952	4798.513433	3968.029095	4107.319687	4317.769897	4202.787496	4279.854623	4916.541029	4634.349812	18.65148377	C16H22O10	419.1264777	3.196666667	C09800	--	--	--	--	--	HMDB0258644	--	Organic compounds	Organic oxygen compounds	Organooxygen compounds
neg_1704	Pyrrole-2-carboxaldehyde	5.38E-12	5.38E-12	0.677558759	5.38E-12	5.38E-12	5.38E-12	0.850785104	5.38E-12	5.38E-12	6.520958357	0.506888227	2.991562383	1.298415353	5.404461728	11.80317482	2.515799815	4.843050554	0.831074405	12.00362165	1.105692095	5.422459302	14.65798259	16.19921915	13.47045527	17.6292446	10.07586823	11.10768687	12.2037071	12.96857118	15.51973639	13.35115698	21.86565018	13.71547439	6.557209391	C5H5NO	94.03046053	3.2038	--	--	--	--	--	--	HMDB0036057	1003-29-8	Organic compounds	Organic oxygen compounds	Organooxygen compounds
neg_1706	2-Ethyl-4-hydroxy-5-methyl-3(2H)-furanone	0.848425483	1.289776467	0.898763382	37.38086617	52.47620906	46.95294112	47.50151672	46.90772481	41.23469379	48.48436617	41.90992554	47.85349687	43.82879688	52.20830829	51.86212067	44.76803303	46.72365745	48.56213765	57.93651158	63.30093995	32.89941307	43.94823896	50.57155008	53.28458229	56.03455187	44.02552331	53.98648719	51.52928218	55.3869543	56.88311251	47.23795892	73.20309926	60.22360693	-2.161864326	C7H10O3	141.0554106	3.210933333	--	--	--	--	--	--	HMDB0033736	27538-10-9	Organic compounds	Organoheterocyclic compounds	Dihydrofurans
neg_1707	3,3-Dimethylglutaric acid	260.0199013	236.5037497	248.9036245	1211.413779	1768.983558	1552.974889	1402.149827	1682.218301	1290.705807	1352.472436	1353.884617	1221.107865	1220.672426	1494.932156	1486.784899	1150.470621	1472.083403	1502.16955	1215.532283	1490.807316	1066.474298	1248.556763	1375.657858	1277.037398	1234.898721	927.6362178	1355.37532	1244.457381	1419.087311	1408.12379	1174.445665	1902.201699	1549.76791	-15.91131032	C7H12O4	159.0637355	3.210933333	--	--	--	--	--	--	HMDB0002441	4839-46-7	Organic compounds	Lipids and lipid-like molecules	Fatty Acyls
neg_1711	2-Hydroxy-4-methylpentanoic acid	222.7244795	193.0712581	249.0938141	217.9857016	284.1695727	146.9685964	127.1151413	172.4035472	135.4648683	7.93538152	1.965693886	8.428662502	1.92508944	1.429623444	1.385167404	5.395638992	2.413083916	4.73868593	4.887154715	7.077599723	15.30754	7.137384753	3.692516239	3.780437699	6.923202398	11.17330817	5.271641362	10.05465204	8.870257194	4.422624053	8.070462642	10.16408983	7.438204824	-1.852469156	C6H12O3	131.0711231	3.23235	--	--	--	--	--	--	HMDB0000665	498-36-2	Organic compounds	Lipids and lipid-like molecules	Fatty Acyls
neg_1712	3-Indoleacetonitrile	68.03287272	53.70470702	64.13622346	87.93571051	75.00866414	81.84517056	73.63896931	86.9263697	74.07267375	73.34531674	84.94881974	80.37518205	87.05259869	81.49181317	77.43791937	92.38217229	87.96747408	102.8333962	94.14978579	97.08915161	77.39926371	93.00584592	85.58697385	94.31989171	89.62564171	93.61625509	88.51852738	93.6136652	107.1946436	95.78410208	95.56836737	106.664401	81.40344436	2.64742049	C10H8N2	201.0673643	3.23235	C02938	Tryptophan metabolism(ko00380);;Metabolic pathways(ko01100)	--	--	--	--	HMDB0006524	771-51-7	Organic compounds	Organoheterocyclic compounds	Indoles and derivatives
neg_1713	Nivalenol	848.7142217	968.4943897	912.1494801	876.6460725	969.1261814	841.1030713	877.3103318	946.1466099	895.4192448	1000.483742	839.0611951	849.1995984	744.7906054	1018.348059	1290.455886	935.9623923	988.2605002	900.5587711	1404.292869	1147.167729	1248.953196	1785.806246	1772.950085	1577.115319	2037.425752	2285.895204	1569.099441	2090.861991	2158.491307	2130.55647	2189.428749	2801.013607	2343.023244	7.261044322	C15H20O7	347.0925706	3.23235	C06080	Sesquiterpenoid and triterpenoid biosynthesis(ko00909)	--	--	--	--	HMDB0004304	23282-20-4	Organic compounds	Lipids and lipid-like molecules	Prenol lipids
neg_1720	Alfuzosin	9776.129515	4453.50553	5639.962535	2164.826675	2489.563048	2254.908954	2580.606244	2834.601473	3070.854939	1956.478162	1772.64213	1722.341421	1947.724373	1498.041298	1796.091814	1422.285927	1745.93553	1697.071216	1256.224867	2345.657	1036.783824	1408.711836	1232.839694	1396.931883	1108.257389	1156.458119	1160.905406	1108.267213	1351.604025	1135.390169	1256.755373	1245.215753	1264.703045	3.689811367	C19H27N5O4	434.2059433	3.246616667	--	--	--	--	--	--	HMDB0014490	81403-80-7	Organic compounds	Organoheterocyclic compounds	Diazanaphthalenes
neg_1721	(E)-Linalool-1-oic acid	667.5320475	660.6472684	611.9775527	589.2298873	588.1581099	548.7537352	575.7739414	571.6698075	608.942054	601.7133222	578.8700276	599.561669	545.4062145	587.9373468	611.4439057	569.6795458	567.4875061	596.1400679	571.5089356	615.7199158	547.3444198	573.9626895	597.6901037	642.2397505	610.0565058	605.0899188	606.5467288	630.8454052	655.531724	652.9245511	685.1837552	839.4292751	720.0176036	-11.55744717	C10H16O3	229.1060194	3.2609	--	--	--	--	--	--	--	--	--	--	--
neg_1726	Specneuzhenide	1608.744755	1497.447611	1577.954276	1380.728612	1416.322334	1238.277841	1436.641515	1564.066607	1246.758839	1393.928517	1308.518582	1343.319432	1026.390141	1429.294349	1451.554145	1145.348822	1002.31998	1119.751577	1248.061257	1194.519164	1285.640513	887.4647732	910.6013237	812.5943679	819.4532599	1163.429834	732.8724368	741.6620707	775.8831782	655.1602427	770.5026551	832.9817282	798.9053789	6.620296836	C31H42O17	707.2214108	3.268033333	--	--	--	--	--	--	--	--	--	--	--
neg_1732	3,3'-Diindolylmethane	3640.034712	3611.955783	3418.742783	3955.479452	3952.751917	3704.021877	4223.620338	3974.044906	3948.641898	5186.177038	4216.664233	4541.198645	4149.439066	5364.187108	5766.638609	4799.872244	4996.066507	4792.477461	5762.300172	5967.172011	5793.419919	5831.289488	5777.471127	6137.974269	6036.132287	6441.894051	6012.062677	6377.464625	6486.876235	6501.402021	6615.437439	7829.409139	6737.882926	-6.131288075	C17H14N2	281.0835908	3.282316667	--	--	--	--	--	--	HMDB0246001	--	Organic compounds	Organoheterocyclic compounds	Indoles and derivatives
neg_1733	6-Hydroxymelatonin	19529.47357	21509.50551	23240.50072	17176.81792	17177.80768	16056.82152	12307.78429	17623.18276	17341.53195	7966.475218	13511.80946	12566.50231	13356.97591	8804.377495	4533.510288	10284.88429	8982.707905	15186.72537	3139.952192	8974.727152	8685.885743	2634.628501	1963.813301	3617.938524	1934.288758	1996.783766	3697.707094	2089.756976	2195.353928	2185.458604	2229.222958	2580.899975	2268.354236	0.141172888	C13H16N2O3	283.0855287	3.282316667	C05643	Tryptophan metabolism(ko00380)	--	--	--	--	HMDB0004081	2208-41-5	Organic compounds	Organoheterocyclic compounds	Indoles and derivatives
neg_1735	GMP-lysine	8432.743315	8213.912328	8343.121709	6018.003199	5781.97307	5307.027514	5785.809725	5644.787732	5751.892024	6383.920717	6057.925996	6281.790684	5898.614889	6416.284065	6190.44874	6523.60002	5591.760173	6504.679284	6431.220004	7239.657315	8232.510961	6109.890002	6290.861081	6472.393302	6130.188836	8051.249487	6053.160778	6928.16882	7049.948994	6832.36773	6764.984677	8177.058088	7302.470855	-7.695997882	C16H28N7O9P+2	538.1630196	3.282316667	--	--	--	--	--	--	--	--	--	--	--
neg_1739	1,3-O-Di-p-Coumaroylglycerol	23876.38344	24876.4198	26103.39203	5871.864502	5561.779465	5112.32499	5545.179078	5218.078876	5423.356428	5889.370567	5353.996085	5679.106632	5277.50598	5761.872506	5895.852557	5543.490703	5184.9162	5624.505117	5658.707808	5705.306335	5567.789317	5075.928612	4932.568831	5321.963968	5050.456652	6381.718701	5042.956105	4974.182398	5450.044943	5015.589205	5388.656822	6202.194122	5774.549815	-10.25528675	C21H20O7	813.2321303	3.282316667	--	--	--	--	--	--	--	--	--	--	--
neg_1745	CDP-DG(18:0/20:4(5Z,8Z,11Z,14Z))	4.354655172	10.24516036	15.17598163	4.428398937	4.881159507	1.682410387	1.697044703	2.125581187	1.012786774	1.627349147	0.085575235	2.864715859	1.088705788	1.79032736	2.947546379	3.252196016	1.092217954	0.873757843	15.42682406	25.70578449	200.3697833	15.4763446	196.3688205	7.849292626	11.97143438	45.02123866	3.60581314	148.812643	64.97616767	5.174758692	44.42420025	90.0372394	63.14146858	-19.80442963	C50H85N3O15P2	1064.494604	3.296583333	--	--	LMGP13010017	Glycerophospholipids [GP]	CDP-Glycerols [GP13]	CDP-diacylglycerols [GP1301]	HMDB0006982	--	Organic compounds	Lipids and lipid-like molecules	Glycerophospholipids
neg_1747	DL-3,4-Dihydroxymandelic acid	143.0399721	108.253261	129.3659647	279.1128239	257.4750589	244.1028905	277.3022511	258.8044578	283.8326314	311.7271431	290.8063009	293.1016196	310.9708386	307.2264642	301.067542	324.3185289	300.6412332	324.751219	323.0575299	348.0174468	307.7219436	347.0558599	329.1483267	333.9173566	346.0667768	352.6767361	336.9599878	395.9804086	369.0367544	413.1018909	371.6739707	443.8106713	404.0097326	17.23994961	C8H8O5	183.0330697	3.303733333	--	--	--	--	--	--	--	--	--	--	--
neg_1748	L-Leucyl-L-phenylalanine	138.0331829	131.0080131	146.3059486	136.818571	142.4429393	168.8606863	151.7675851	118.7772918	140.8607328	266.1343258	159.4562531	214.4723109	121.9710222	211.6692499	284.9382681	190.545269	130.921786	155.6790327	265.5451045	291.323866	424.0161582	198.6237804	335.4824573	223.1546679	221.4144518	858.4015425	204.9409008	360.8788466	298.9901006	204.3648462	287.4208691	434.3825572	311.6635974	-11.30701203	C15H22N2O3	277.1526209	3.303733333	--	--	--	--	--	--	HMDB0013243	3063/5/6	Organic compounds	Organic acids and derivatives	Carboxylic acids and derivatives
neg_1749	2-Ethylthiazole	14.01756385	12.88859773	8.699185784	6.331831206	9.764118004	7.705591918	6.664887273	6.869413045	9.314464235	4.117038745	6.839797263	9.494597281	4.747687983	7.799724016	6.36413664	4.67540354	9.503155931	8.360228817	5.096687622	8.81714377	1.890145744	6.883863365	8.734727878	8.887311952	8.225287173	3.867796013	7.471223546	7.762889056	6.694872892	12.89841868	4.547142731	8.782853619	7.445744821	-1.714955405	C5H7NS	112.02245	3.310866667	--	--	--	--	--	--	HMDB0040036	15679-09-1	Organic compounds	Organoheterocyclic compounds	Azoles
neg_1752	2,6-DIHYDROXY-4-METHOXYTOLUENE	124.3014287	163.762233	130.2740066	44.64037234	46.87651056	40.08952458	41.17708827	45.89087643	38.74578622	49.50021431	54.93885633	53.50316274	58.69220749	57.82233598	49.39673688	65.56900418	57.18500966	77.03323652	55.45666288	59.70577716	59.87022618	67.5148043	72.67051979	90.50461026	74.55452375	85.54947423	92.35378959	95.09826541	105.2527249	121.1612545	99.10917722	129.3332196	112.6753541	-24.24045407	C8H10O3	153.0519832	3.318	--	--	--	--	--	--	--	--	--	--	--
neg_1753	Dacarbazine	42.68279238	57.68767289	57.60286279	113.0320897	120.7846546	136.6370593	118.1638207	126.3992847	112.9570319	117.5611914	107.0885494	110.3084059	99.61563607	128.1157916	164.1320971	110.0377897	126.5322297	112.7441951	118.4387161	118.6954503	177.2560362	152.752615	208.7647394	132.1946277	166.8151113	150.6824058	152.4387271	218.1907738	182.1355637	214.868675	171.436184	534.9878408	243.6716309	-0.278068724	C6H10N6O	181.0842819	3.318	C06936	--	--	--	--	--	HMDB0014989	4342/3/4	Organic compounds	Organic acids and derivatives	Carboxylic acids and derivatives
neg_1757	2-Dehydro-D-gluconate	1211.862897	1124.2691	1185.016404	920.1412842	1229.779222	992.6667236	975.3984207	1149.339936	1058.96623	929.203197	1500.572114	1235.258438	1318.262295	1126.237945	1239.950209	1897.438199	2758.021838	2555.972644	1443.145053	1696.301417	2039.316538	1544.316587	1365.885319	1801.772827	1108.828528	2099.383425	1554.004775	1094.929398	1252.919713	1162.931028	1069.898386	833.1403593	1149.527478	10.53743403	C6H9O7-	445.0875744	3.318	C06473	Pentose phosphate pathway(ko00030);;Metabolic pathways(ko01100);;Microbial metabolism in diverse environments(ko01120)	--	--	--	--	HMDB0011732	91548-32-2	Organic compounds	Organic oxygen compounds	Organooxygen compounds
neg_1758	Rosarin	1579.361832	1670.49804	1694.907773	2096.973509	1502.948346	1736.634395	1950.879148	1922.604302	2295.233097	1598.546362	1378.705939	1443.439476	1201.628146	1427.396889	1232.798237	1500.1675	1194.564182	1167.999756	1410.513145	1521.985465	1107.861356	1016.006149	615.7219076	1063.342096	978.9512165	933.1049607	917.3794312	772.5878563	793.624138	712.0996509	831.0053755	813.2204904	766.2576419	5.636534196	C20H28O10	449.1453283	3.318	--	--	--	--	--	--	--	--	--	--	--
neg_1760	5,6,7,8-Tetrahydromethanopterin	981.3093595	981.4589711	898.4141156	1722.374341	2546.959294	1682.963805	1930.409907	1927.718524	2047.428375	1521.578723	1799.299278	2057.99492	1760.549348	1715.541166	1082.946372	1422.912038	1294.97651	1407.859502	839.3230424	1029.610864	1494.295239	554.9402761	449.2838749	662.5297297	482.1724245	635.3630709	746.8469996	441.9961941	542.9813279	457.8126162	540.7632708	550.7886459	539.8982324	-21.8467246	C30H45N6O16P	797.220675	3.318	C01217	Methane metabolism(ko00680);;Folate biosynthesis(ko00790);;Metabolic pathways(ko01100);;Microbial metabolism in diverse environments(ko01120);;Carbon metabolism(ko01200);;Biosynthesis of cofactors(ko01240)	--	--	--	--	HMDB0060403	--	Organic compounds	Organic oxygen compounds	Organooxygen compounds
neg_1761	4-Vinylphenol	9923.716549	11036.37687	11744.57575	1139.14464	1076.08082	919.0477361	794.5852688	1183.18185	948.1732798	686.9137038	484.1930442	479.0479095	490.3666551	380.1977947	621.9025827	328.970183	418.2712834	400.3010424	241.9715178	396.7591711	229.9784865	341.4401199	153.2501132	369.9331737	464.1549728	156.2217264	638.3593359	192.6153806	271.6868134	295.1500795	229.0358726	260.6555768	197.0755367	-8.36588266	C8H8O	119.0492341	3.325133333	C05627	Phenylpropanoid biosynthesis(ko00940);;Biosynthesis of secondary metabolites(ko01110)	--	--	--	--	HMDB0004072	2628-17-3	Organic compounds	Benzenoids	Benzene and substituted derivatives
neg_1762	(S)-3-Methyl-2-oxopentanoic acid	58.2764871	38.50234819	41.75739042	36.63439314	46.87231855	28.15477304	22.87192293	34.4203073	39.22466825	52.20145065	64.56791832	47.76204569	50.48735714	40.313839	37.4148038	47.97155541	31.91797537	61.62494363	49.07713291	2.554964734	44.84600236	5.044275152	3.690791344	2.593745074	6.103906912	4.713141023	8.593799388	7.377923532	5.236338414	7.538088301	6.101677771	0.099182562	6.510704997	0.867225874	C6H10O3	129.0558305	3.325133333	C00671	Valine, leucine and isoleucine degradation(ko00280);;Valine, leucine and isoleucine biosynthesis(ko00290);;Glucosinolate biosynthesis(ko00966);;Metabolic pathways(ko01100);;Biosynthesis of secondary metabolites(ko01110);;2-Oxocarboxylic acid metabolism(ko01210);;Biosynthesis of amino acids(ko01230)	--	--	--	--	HMDB0000491	24809-08-3	Organic compounds	Organic acids and derivatives	Keto acids and derivatives
neg_1767	N-Methylnicotinate	1374.085884	1589.176752	1389.303419	2164.300323	2262.521584	1963.914309	1890.941396	2181.694754	2155.383838	1864.805786	2110.521942	2065.674976	2180.588561	1855.75702	1368.614136	2080.631297	1893.375418	2417.684149	1305.037775	2342.466772	2071.436696	1133.547728	996.2837286	1513.399228	1047.19087	1343.919148	1416.535219	1168.807939	1255.026333	1130.934413	1234.533154	1611.348828	1198.01792	10.15347508	C7H7NO2	333.111991	3.325133333	C01004	Tropane, piperidine and pyridine alkaloid biosynthesis(ko00960)	--	--	--	--	HMDB0000875	535-83-1	Organic compounds	Alkaloids and derivatives	--
neg_1768	Curcumin	4561.664688	4331.667474	4349.239967	6822.344885	7055.569598	6287.734612	6331.96816	7629.680725	6875.732589	5245.868167	5950.81724	5607.137585	5222.878151	5553.346411	5078.313395	5249.672989	5412.407819	6105.147193	4813.725231	6425.69479	5116.422174	4351.952147	3997.222641	4585.951783	4103.81519	4665.017778	4561.147724	4139.70132	4403.934064	4287.249296	4495.284996	5134.177315	4641.243329	-12.91169191	C21H20O6	367.1139588	3.325133333	C10443	Stilbenoid, diarylheptanoid and gingerol biosynthesis(ko00945);;Biosynthesis of secondary metabolites(ko01110)	--	--	--	--	HMDB0002269	458-37-7	Organic compounds	Phenylpropanoids and polyketides	Diarylheptanoids
neg_1769	N2-hydroxyguanosine 5'-monophosphate	220.0490821	230.4036699	188.6496952	224.6912534	216.4035664	194.7280883	202.8748138	199.7971275	210.6023331	304.6655631	276.3297509	350.9266939	472.1245243	446.254923	419.6021298	546.5302178	661.3033987	645.3845494	1376.604209	275.7601381	919.6581427	809.7300573	735.7327767	980.5902368	1524.350016	1266.895396	1569.730655	1205.450247	1065.668462	953.8564888	1561.563629	1537.63123	2022.17158	0.428920974	C10H15N5O9P+	425.0591046	3.332283333	--	--	--	--	--	--	--	--	--	--	--
neg_1770	N-Succinyl-2-amino-6-ketopimelate	17882.25018	18903.10237	18306.05669	4240.494893	5067.098294	4388.973237	3195.65503	4497.287294	4413.852897	1373.898348	1900.730401	1460.479812	1591.828874	1326.386871	1334.00365	1283.218934	1178.982064	1461.389162	1121.711669	1027.465983	1253.853846	966.591448	699.8377267	965.1320701	808.6691736	1035.511247	947.4772513	700.0407317	847.3044174	792.5513938	809.5515901	857.8045741	907.9256738	-1.629185998	C11H15NO8	577.1513145	3.325133333	--	--	--	--	--	--	HMDB0012266	--	Organic compounds	Organic acids and derivatives	Carboxylic acids and derivatives
neg_1773	Norleucine	69.60075308	69.88388255	73.37011786	16.76483281	21.70827643	22.81182433	30.83632128	18.63895331	16.71733337	59.37107817	118.0444894	69.6246756	63.10009902	41.87261717	55.9089951	51.87027087	56.48716019	60.64168426	29.4998819	1.964680067	37.51179671	22.91337183	8.991158059	25.19087613	15.69025327	27.20875071	34.98540981	9.884365375	11.91666399	15.89189085	13.08881282	1.797050613	8.409074826	0.702037291	C6H13NO2	130.0874443	3.339416667	--	--	--	--	--	--	HMDB0001645	327-57-1	Organic compounds	Organic acids and derivatives	Carboxylic acids and derivatives
neg_1777	N-Methylurea	72.13281431	69.05679427	97.10263356	3.447706567	5.38E-12	3.088727943	1.153128389	1.142266871	5.38E-12	0.8768942	1.155667486	3.374370001	0.839800145	1.322699627	5.38E-12	1.556311514	0.839250643	1.180317248	1.739781704	1.518926123	2.708694151	1.386949286	0.052165703	3.10137748	5.38E-12	0.607576078	1.556255139	0.000143037	3.126796133	1.470218154	1.068004828	0.762397798	0.995760261	-2.449488435	C2H6N2O	109.0172327	3.34655	C16363	Caffeine metabolism(ko00232);;Microbial metabolism in diverse environments(ko01120)	--	--	--	--	--	--	--	--	--
neg_1780	Hydroxylaminobenzene	1.708406617	1.97503932	6.079381902	1.442763824	5.38E-12	5.38E-12	1.576980743	5.38E-12	0.958874555	26.39825879	16.91257043	35.16538625	8.696125882	8.981697967	34.17631457	6.101724554	8.360821036	2.463041657	15.83406398	5.38E-12	19.04162651	11.41235568	23.59520412	21.77211308	17.95399489	21.98727762	16.24059677	16.76857287	19.92570149	19.96964675	16.27005938	2.866787643	29.11080921	14.07893067	C6H7NO	130.028967	3.3537	C02720	Aminobenzoate degradation(ko00627);;Microbial metabolism in diverse environments(ko01120)	--	--	--	--	--	--	--	--	--
neg_1781	serine hydroxamate	1.493080133	1.767554209	5.38E-12	0.247533506	0.41947386	0.170722183	0.000153751	5.38E-12	0.254062084	9.767273409	4.141022741	10.3327984	6.853637185	5.254761551	5.540604479	5.530053255	3.433296393	1.214826785	3.699339372	5.38E-12	3.920135532	5.799531011	5.543849519	2.66060984	7.858513063	5.328189368	5.76490631	7.303675884	6.051833899	3.447285669	6.746654995	0.958786885	6.3923825	7.954138842	C3H8N2O3	155.0238483	3.3537	--	--	--	--	--	--	--	--	--	--	--
neg_1782	2-Aminomuconate	1.358749042	1.880094481	0.053812556	0.13930766	1.272400895	0.016628192	1.09396336	0.013461943	5.38E-12	34.38156366	20.18978916	45.72714831	17.23877832	16.5234532	48.35585387	11.68289839	14.17491887	9.064896235	24.25855976	1.811190875	22.97450957	19.03644186	27.72385038	30.66382325	26.42389148	25.79835695	26.18015666	26.52331377	23.51445115	32.51798442	21.38511908	8.123438427	23.59428633	8.433380247	C6H7NO4	156.0315556	3.3537	C02220	Tryptophan metabolism(ko00380);;Metabolic pathways(ko01100)	--	--	--	--	HMDB0001241	4548-99-6	Organic compounds	Organic acids and derivatives	Carboxylic acids and derivatives
neg_1783	N1-Methyl-2-pyridone-5-carboxamide	173.9910009	76.18239868	63.2238419	60.50981576	63.86322968	53.25182556	68.46506475	67.62318187	71.8022515	608.9006279	511.3638946	562.1150549	304.1005562	331.797674	578.3946053	277.3416174	275.635913	199.3582376	391.2871831	85.97049236	297.6858564	320.6719316	381.6062993	351.7037662	412.4551498	331.6866036	316.5045313	397.5455915	319.643921	352.6939971	335.3597818	139.9037559	370.4276424	8.496118165	C7H8N2O2	173.0345372	3.3537	C05842	Nicotinate and nicotinamide metabolism(ko00760);;Metabolic pathways(ko01100)	--	--	--	--	HMDB0004193	701-44-0	Organic compounds	Organoheterocyclic compounds	Pyridines and derivatives
neg_1784	AminoDHQ	375.142104	296.4038785	344.1101484	334.1204997	332.2195735	290.8310225	297.9082648	360.8124303	336.97318	2369.316159	2338.255457	2340.193944	1377.798665	1463.778847	2446.646319	1181.223923	1234.468184	1004.527777	1500.336157	397.9727154	1352.709166	1277.421243	1693.644098	1481.894555	1494.80738	1332.511393	1268.826505	1492.663761	1231.782084	1399.402355	1191.263044	455.7657482	1473.993786	0.268286905	C7H11NO5	188.0564967	3.3537	C12109	Biosynthesis of ansamycins(ko01051);;Biosynthesis of secondary metabolites(ko01110)	--	--	--	--	--	--	--	--	--
neg_1785	1-Hydroxyphenazine	62.60231387	64.98478759	50.40024738	52.10965273	55.12281851	39.09484931	33.14732355	52.06403105	46.11770764	142.4486801	103.0720935	150.900453	171.0097097	233.8608421	168.3987663	173.5576448	201.7240149	140.793361	386.9934681	55.31552811	337.092061	278.4744133	372.9547383	270.486151	398.7536427	352.6415882	388.5331763	424.5483186	353.6263852	445.7994858	453.9397541	719.7684178	548.5472404	2.202899476	C12H8N2O	231.0334961	3.34655	C21477	Phenazine biosynthesis(ko00405);;Biosynthesis of secondary metabolites(ko01110)	--	--	--	--	--	--	--	--	--
neg_1786	5-O-Methylvisammioside	16261.21166	17448.75895	17309.91557	14313.3186	9914.191205	13654.64446	7990.882383	12131.19137	11364.75771	955.4821218	922.5620209	969.8071294	1014.853918	1005.1035	905.4444661	945.8585516	829.9085959	951.2100478	898.7434749	1374.096901	960.4017877	820.7826167	798.8430646	864.4586591	815.8535487	947.6783549	847.3947248	851.5591807	853.4312689	877.2917985	935.5113816	1102.360697	904.1608468	0.223682275	C22H28O10	451.1610718	3.3537	--	--	--	--	--	--	--	--	--	--	--
neg_1788	N-Acetylneuraminic acid	3313.547638	3589.486919	2645.88001	3519.049526	3226.805652	3095.490768	3402.509131	3696.120915	3283.527031	3733.719145	3885.426305	3950.880695	3254.184004	3654.56276	3228.110816	3107.671556	2929.311533	3295.523152	2947.72757	3550.543527	3020.939687	1851.19243	1826.356025	2146.908174	2066.792627	2558.335162	2021.71752	2153.69584	2099.169796	1840.940001	2219.670766	2683.63349	2506.706764	3.728551612	C11H19NO9	677.2281184	3.3537	C00270	Amino sugar and nucleotide sugar metabolism(ko00520);;O-Antigen nucleotide sugar biosynthesis(ko00541);;Metabolic pathways(ko01100);;Biosynthesis of nucleotide sugars(ko01250)	--	--	--	--	HMDB0000230	19342-33-7	Organic compounds	Organic oxygen compounds	Organooxygen compounds
neg_1789	Acetryptine	406.5028341	375.8603599	350.6663996	300.4810912	227.8583015	236.8137555	254.498184	254.4041964	250.7820092	288.4060745	254.4376185	273.9666656	296.6958787	264.8529716	242.5956658	281.6453121	265.72544	276.735576	260.3853266	264.2860702	229.332933	255.658231	182.4962345	244.8481879	254.4183389	228.8423998	247.4753819	238.5783326	249.012431	234.072561	252.8563397	328.8461423	241.2995137	30.96046975	C12H14N2O	201.1095941	3.3744	--	--	--	--	--	--	--	--	--	--	--
neg_1793	4-Vinylguaiacol	117.0236089	137.8167319	119.7559633	178.5200077	147.1521363	148.8375177	122.7759532	153.9393486	147.3213553	136.1845299	179.0280281	153.3865337	182.87603	148.2460793	126.2453914	191.1056841	150.09939	220.5938954	180.2578122	103.4865994	196.9278726	200.2364606	155.5759899	210.2467952	217.446187	227.2523912	209.3859026	196.4448262	248.7397513	237.3429936	159.2044565	136.1964375	195.5300068	-1.583489149	C9H10O2	149.0605655	3.381533333	C17883	--	--	--	--	--	HMDB0013744	7786-61-0	Organic compounds	Benzenoids	Phenols
neg_1799	(-)-5'-Demethylyatein	1457.907186	1478.300559	1351.80297	1551.978704	1503.656779	1338.117279	1279.127391	1410.425648	1409.406186	1525.779681	1660.63047	1651.262329	1694.133975	1772.320153	1424.958113	1908.352068	1785.715808	2195.647587	1388.063603	1035.4829	1670.851527	1640.592085	1544.581316	1732.690956	1604.456521	1953.960197	1613.15251	1735.587015	1818.24235	1663.074164	1842.585962	2011.051457	1834.183093	-3.131503425	C21H22O7	407.1100117	3.388683333	C21184	Biosynthesis of various plant secondary metabolites(ko00999);;Metabolic pathways(ko01100);;Biosynthesis of secondary metabolites(ko01110)	--	--	--	--	--	--	--	--	--
neg_1801	2-Aminobenzoic acid	7315.552507	7453.411033	7469.912439	5905.605788	5710.593062	5337.54249	5437.818453	5690.83042	5660.591339	5844.511373	5512.316522	5869.552525	5645.522043	5776.013789	5566.723086	6963.298811	6242.364222	6783.497573	5786.947518	5848.465097	8537.981894	8922.684628	5528.79804	6711.320041	6001.513572	6133.403864	7072.739566	5699.681977	6198.703386	6373.853074	6375.781979	7116.708926	6003.088742	4.144072037	C7H7NO2	319.0946957	3.395816667	--	--	--	--	--	--	HMDB0001123	118-92-3	Organic compounds	Benzenoids	Benzene and substituted derivatives
neg_1804	Epimedoside A	17394.92961	19606.8363	18478.11965	4047.392388	6090.810745	4256.533301	5162.691417	4671.538584	4467.620005	3182.869991	2809.373925	3030.317469	2531.573558	2919.782596	3274.529626	2642.603131	2486.909899	2780.754103	2967.421231	2814.800287	2950.813726	2642.690794	2720.204138	2530.059064	2642.506164	3550.341163	2466.040046	2656.030362	2663.541282	2503.202162	2728.136024	3319.978918	3055.811901	20.18325717	C32H38O15	707.2326392	3.40295	--	--	LMPK12111716	Polyketides [PK]	Flavonoids [PK12]	Flavones and Flavonols [PK1211]	--	--	--	--	--
neg_1807	CDP-DG(18:1(11Z)/20:4(5Z,8Z,11Z,14Z))	15.36982912	34.26397782	37.6232089	6.652549596	1.849465518	3.957252516	6.054145796	2.223678373	3.840387844	4.182784698	0.397470994	7.572192549	2.296750824	14.85260354	44.93261514	0.172388616	0.356933696	1.602484197	325.2283159	0.026800562	449.6050368	188.1302391	264.7440507	54.07331548	262.1882256	808.7420247	114.1822698	356.7215884	251.503092	160.6483621	141.4160415	2.35666356	221.9045763	9.701979991	C50H83N3O15P2	1062.509313	3.410083333	--	--	LMGP13010025	Glycerophospholipids [GP]	CDP-Glycerols [GP13]	CDP-diacylglycerols [GP1301]	HMDB0006991	--	Organic compounds	Lipids and lipid-like molecules	Glycerophospholipids
neg_1809	4-Hydroxyphenylglyoxylate	371.3832769	384.0383344	408.1202244	382.367705	360.7881879	341.740183	336.6315667	352.0003112	339.3786835	323.769372	326.7048256	316.027436	329.6979828	325.6517746	287.356612	321.4862454	308.4764706	363.3167495	285.8023018	314.1165634	313.971481	265.6445193	221.4246314	277.9498066	237.0629059	241.2155116	280.2962565	239.5137203	247.9806282	271.0999163	243.9276649	305.1527878	271.0025267	15.39042177	C8H6O4	165.0218875	3.410083333	C03590	Monobactam biosynthesis(ko00261);;Aminobenzoate degradation(ko00627);;Biosynthesis of vancomycin group antibiotics(ko01055);;Metabolic pathways(ko01100);;Biosynthesis of secondary metabolites(ko01110);;Microbial metabolism in diverse environments(ko01120)	--	--	--	--	--	--	--	--	--
neg_1813	Carvacrol	53.0292999	32.79337336	33.2093547	97.40346619	60.48707121	58.11648478	75.80062027	62.91300932	61.42473855	93.16382325	80.84014639	78.7103254	87.11824458	83.36328377	97.469656	94.5716019	89.78376484	90.31093959	111.8754043	113.7060368	97.47484671	112.1756985	105.2535387	103.2732762	117.3213188	112.4695881	103.3059454	130.3691815	127.8327138	128.7529769	150.2170649	192.0163161	136.0604603	24.51595448	C10H14O	185.0775463	3.417233333	C09840	--	LMPR0102090017	Prenol Lipids [PR]	Isoprenoids [PR01]	C10 isoprenoids (monoterpenes) [PR0102]	HMDB0035770	499-75-2	Organic compounds	Lipids and lipid-like molecules	Prenol lipids
neg_1814	Otonecine	383.6236073	374.3649495	498.6307526	377.9553003	339.1077988	347.3252715	314.6720192	368.8361228	353.0023873	335.3912246	361.6967973	365.0625005	350.8374322	381.1447923	329.2020634	377.7257131	380.7986298	420.1220504	352.102064	350.6611147	355.0032223	346.9014061	334.8368972	393.0401417	358.4675332	337.6998401	412.5018976	376.6769037	399.9749154	402.1659345	379.8007766	540.8162356	420.7867238	-30.06527816	C9H16NO3+	231.1223377	3.424366667	C10356	--	--	--	--	--	--	--	--	--	--
neg_1815	Vasicinone	889.4826011	849.2123913	824.0403931	583.0690454	550.0621586	480.858517	515.0153738	528.1636728	519.724073	527.6349358	490.0829938	540.6329226	556.3714348	538.4272553	559.9256028	608.233568	549.1204662	656.1496733	569.0859736	605.9608344	574.1932672	594.576842	648.9158607	609.3339118	611.0503372	625.1063497	609.8929542	668.8974473	650.9529407	722.518143	675.3582549	792.8557851	760.6343096	-1.566486939	C11H10N2O2	247.0721139	3.417233333	C10744	--	--	--	--	--	HMDB0259770	--	Organic compounds	Organoheterocyclic compounds	Diazanaphthalenes
neg_1818	Validamine 7-phosphate	3937.297313	3957.378741	3800.15066	2548.037963	2627.712462	2280.017452	2608.716237	2483.179195	2462.140353	13303.97828	10654.78176	16084.18066	13310.67598	14698.71695	12182.82556	11072.7745	10995.7409	10724.24912	18104.26837	2703.114211	14376.6655	4790.138009	2503.034178	7574.502071	4857.254036	4144.76911	8504.25927	2688.632512	4399.664982	3973.742315	4069.70639	3448.513948	3586.325026	-24.73698156	C7H16NO7P	513.1128824	3.417233333	C21216	Acarbose and validamycin biosynthesis(ko00525);;Metabolic pathways(ko01100);;Biosynthesis of secondary metabolites(ko01110)	--	--	--	--	--	--	--	--	--
neg_1822	L-2,4-Diaminobutanoate	22.37117893	16.95963389	25.55807293	23.04471984	27.72902772	26.66472669	24.09974898	30.72642644	31.33655857	24.96888641	26.62336036	24.35227428	24.61426407	24.12032017	16.95300748	26.82306433	26.44772671	28.33975772	29.50584039	22.3363952	30.17370101	23.43317305	11.95637298	23.14986594	21.37226175	15.98913288	30.45510868	15.33529541	16.99905206	19.1713418	21.89806622	24.2147522	19.38703048	10.50974116	C4H10N2O2	153.0448698	3.438633333	C03283	Glycine, serine and threonine metabolism(ko00260);;Metabolic pathways(ko01100);;Microbial metabolism in diverse environments(ko01120);;2-Oxocarboxylic acid metabolism(ko01210);;Biosynthesis of amino acids(ko01230)	--	--	--	--	HMDB0006284	1758-80-1	Organic compounds	Organic acids and derivatives	Carboxylic acids and derivatives
neg_1823	N2-Citryl-N6-acetyl-N6-hydroxy-L-lysine	27315.70287	29918.17564	29823.40796	11240.1267	8993.692062	9702.666559	10131.38818	10578.60413	9463.585022	9663.030106	10444.65345	10418.43303	9790.669174	9356.282079	9440.100338	10114.2376	8389.206044	10499.28282	7711.47177	6492.782325	11402.17042	9542.751885	7891.067862	10490.97166	9892.771071	10169.36228	9153.504093	8685.358513	9658.114509	10333.99399	9952.491263	4465.001499	9726.333375	-12.09940196	C14H22N2O10	399.0975376	3.438633333	C20333	Biosynthesis of various other secondary metabolites(ko00997);;Metabolic pathways(ko01100);;Biosynthesis of secondary metabolites(ko01110);;Microbial metabolism in diverse environments(ko01120)	--	--	--	--	--	--	--	--	--
neg_1831	(S)-Hemiketal	3059.407855	3133.915161	3055.32424	7706.764731	8117.281112	6994.145929	6513.442146	8331.467644	7111.189335	7657.183416	8461.969818	7145.289842	8537.362305	9187.708087	7959.573332	7943.427988	7497.298179	8728.460425	7316.654468	4753.188269	8847.130933	7072.291082	5782.142487	8460.354717	7714.031831	6985.183096	7847.163134	5979.631245	6783.670122	7483.977425	7292.186861	2236.198792	6072.262908	7.979171128	C16H16O6	303.0898382	3.452916667	C18356	Biosynthesis of type II polyketide products(ko01057);;Metabolic pathways(ko01100);;Biosynthesis of secondary metabolites(ko01110)	--	--	--	--	--	--	--	--	--
neg_1833	Nocardicin G	711.3435118	729.7101598	748.0023159	1692.803752	2033.188226	1538.276918	1837.217447	1667.146261	1847.920502	1287.403898	1282.764745	1418.438407	941.0055031	1040.046866	877.4415025	804.2302027	730.0047867	818.6996562	549.944156	603.1521153	817.4952779	394.711576	332.6583393	418.5784257	366.6147204	471.1344015	420.1805861	335.382489	369.09397	328.6866683	424.1777044	465.542057	452.1114045	-26.48960982	C19H19N3O6	815.2325698	3.445783333	C17355	Monobactam biosynthesis(ko00261);;Metabolic pathways(ko01100);;Biosynthesis of secondary metabolites(ko01110)	--	--	--	--	--	--	--	--	--
neg_1847	D-Ribulose	729.6514111	813.9152347	771.2313638	886.9846683	892.2428246	803.957011	832.86206	883.851401	827.1982043	856.1409727	851.1679047	908.0328847	861.173193	893.0917446	845.2283333	865.220641	875.1062827	908.6968866	976.4078045	819.7270984	993.0597598	886.5362756	909.8739039	858.9495752	1018.070961	972.40299	953.6655506	1051.78097	953.7549862	975.0933743	1051.61679	1080.303179	1177.897242	-9.348024299	C5H10O5	299.095565	3.481466667	C00309	Pentose and glucuronate interconversions(ko00040);;Metabolic pathways(ko01100)	--	--	--	--	HMDB0000621	131064-70-5	Organic compounds	Organic oxygen compounds	Organooxygen compounds
neg_1851	CDP-DG(18:0/18:2(9Z,12Z))	0.280302648	1.39236181	2.002221583	0.106902613	5.38E-12	5.38E-12	0.178834829	5.38E-12	5.38E-12	0.00989662	5.38E-12	5.38E-12	5.38E-12	5.38E-12	5.38E-12	5.38E-12	5.38E-12	5.38E-12	5.38E-12	27.79950739	27.34307986	19.87563891	136.2902985	7.283479811	6.064120952	1.644177443	4.597566999	41.11240269	18.32355862	6.746315379	4.822060829	35.76714728	10.75593705	-2.56489486	C48H85N3O15P2	1026.517681	3.495733333	--	--	LMGP13010016	Glycerophospholipids [GP]	CDP-Glycerols [GP13]	CDP-diacylglycerols [GP1301]	HMDB0006981	--	Organic compounds	Lipids and lipid-like molecules	Glycerophospholipids
neg_1852	D-cycloserine	1025.077264	814.2757049	821.249302	288.6919065	305.5172079	260.1311755	367.1263366	293.2905728	305.5801251	325.1662007	308.033383	269.6311657	292.5029828	389.7685807	594.2182507	316.2113648	392.2458585	364.9683926	352.8774548	395.9539617	382.6095583	473.3141454	651.2729754	384.8475089	474.4319342	448.4215104	402.2196534	713.4248451	541.7929837	774.3763866	491.9977994	830.7184979	600.2990722	12.95369178	C3H6N2O2	203.0812221	3.502883333	C08057	Biosynthesis of various antibiotics(ko00998);;Metabolic pathways(ko01100);;Biosynthesis of secondary metabolites(ko01110)	--	--	--	--	HMDB0014405	68-41-7	Organic compounds	Organoheterocyclic compounds	Azolines
neg_1854	5-methylanthranilate	1620.991036	1739.151458	1708.020528	1987.938423	2166.688602	1889.372181	2254.752274	2049.61652	2151.017522	2450.797192	2394.672008	2404.646469	2309.366371	2473.025623	2606.499079	2475.126542	2519.007294	2633.312636	2303.831698	2266.748465	2672.872174	2557.118429	2540.666992	2547.08166	2261.920874	2588.665644	2328.875292	2475.417442	2507.496357	2399.203609	2646.957133	2887.770097	2672.012328	-0.156619627	C8H8NO2-	345.1091629	3.502883333	--	--	--	--	--	--	--	--	--	--	--
neg_1855	(S)(+)-Allantoin	2497.170361	2476.72222	2364.135087	2336.433172	2377.465942	2148.827789	2537.531463	2365.648192	2339.093325	3229.278479	3392.587604	3509.518954	4179.879395	3965.443636	3764.819327	4290.635253	4099.252269	4927.962352	5904.987156	3333.860349	4968.451052	5124.078714	4620.06963	5001.632059	5891.586968	6301.276268	5830.785128	5352.657173	5746.199881	5569.907828	6537.980711	5658.215688	6933.460238	15.66173446	C4H6N4O3	375.1067816	3.502883333	C02350	Purine metabolism(ko00230);;Metabolic pathways(ko01100);;Microbial metabolism in diverse environments(ko01120)	--	--	--	--	--	--	--	--	--
neg_1856	IPA imine	37803.88396	41236.09519	43980.08352	14325.00415	10790.39417	15168.90361	11973.31689	15158.3702	11480.52104	1194.69591	1246.05662	1370.093517	1177.367197	1283.461136	1135.125016	1340.343695	1108.165497	1263.932059	1127.400872	6162.08406	1143.734037	921.9415513	787.8689863	1054.785948	830.333616	1148.522171	984.3473164	815.3509155	870.59908	955.8423312	819.5049452	1027.325537	1008.216006	2.257272471	C11H10N2O2	449.1475703	3.495733333	C21124	Staurosporine biosynthesis(ko00404);;Metabolic pathways(ko01100);;Biosynthesis of secondary metabolites(ko01110)	--	--	--	--	--	--	--	--	--
neg_1858	13(1)-Hydroxy-magnesium-protoporphyrin IX 13-monomethyl ester	7570.206753	7550.887349	7347.782708	7144.741803	7509.582865	6849.809475	7395.429466	7104.545953	7189.350267	7551.870198	6872.104326	7508.615495	6333.04997	7367.588384	7602.070025	7000.829416	6232.82418	7054.608172	7252.495765	7954.417558	8395.908009	6215.494764	6166.089553	6543.161679	6277.284765	9275.328941	6095.087092	6519.810584	6695.309752	6003.660891	6802.433538	7900.327535	7174.938334	-3.757373251	C35H34MgN4O5	649.2050553	3.495733333	C11829	Porphyrin metabolism(ko00860);;Biosynthesis of secondary metabolites(ko01110)	--	--	--	--	--	--	--	--	--
neg_1859	Protosappanin B	37613.03943	43065.96333	43857.32503	13892.73165	8359.953351	11170.33445	6794.857765	12830.08058	8663.006073	6092.022354	6342.968297	6203.123171	6422.539632	6185.948542	6155.423792	6295.278005	5634.434535	6714.607862	6055.644687	6641.763024	6794.655906	5484.253892	5483.425663	5446.747336	5246.131528	6842.956761	5222.4788	5497.220037	5567.545031	5205.168603	5722.246675	6391.304255	5945.846699	-47.28553096	C16H16O6	667.1744689	3.502883333	--	--	--	--	--	--	HMDB0256875	--	Organic compounds	Organic oxygen compounds	Organooxygen compounds
neg_1862	CDP-DG(16:0/22:6(4Z,7Z,10Z,13Z,16Z,19Z))	3.200341792	0.643649266	2.156306707	1.306636053	18.45494495	0.4590792	2.69460609	5.38E-12	5.38E-12	0.529063182	5.38E-12	0.479960138	0.598149438	0.199486087	1.728472325	29.36794641	2.019254873	5.38E-12	18.30672993	5.38E-12	109.2218921	49.20125071	35.50922205	77.94972945	11.94058127	5.38E-12	77.79193916	11.48243583	60.76606137	40.37233413	58.33381538	5.38E-12	2.701713624	15.45843519	C50H81N3O15P2	1070.528348	3.524283333	--	--	LMGP13010011	Glycerophospholipids [GP]	CDP-Glycerols [GP13]	CDP-diacylglycerols [GP1301]	HMDB0006976	--	Organic compounds	Lipids and lipid-like molecules	Glycerophospholipids
neg_1866	Prodigiosin	119.6201435	129.361593	120.3950383	208.1379131	195.4161971	182.5712348	246.1443021	221.8115289	265.9281047	349.5091974	347.9429812	498.4520785	428.0982742	365.9776338	322.9527713	406.3693727	318.921047	361.0619729	208.5941345	161.2672154	326.1999906	209.768606	146.5137925	285.9931313	182.568391	170.4010716	237.601218	155.1911186	180.0203467	189.2020646	166.6582505	159.2108629	161.7634361	-8.198273346	C20H25N3O	344.1717806	3.524283333	C21565	Prodigiosin biosynthesis(ko00333);;Metabolic pathways(ko01100);;Biosynthesis of secondary metabolites(ko01110)	--	--	--	--	HMDB0256793	--	Organic compounds	Organoheterocyclic compounds	Pyrroles
neg_1867	6'-Oxokanamycin X	1529.45807	1660.131522	1531.746611	1863.031714	2132.917314	1642.103166	1778.266232	1937.262778	1893.188708	1495.625877	1712.35423	1713.497191	1646.993319	1468.862863	1200.963467	1453.588867	1427.297627	1704.251213	1345.50092	1438.181587	1516.916711	760.5462995	512.8047921	983.1179467	692.6723139	778.1705241	1033.578376	565.5999299	667.0236838	657.4789158	648.3586388	704.3653084	813.6506856	-22.65840367	C18H33N3O12	482.1881984	3.524283333	C21251	Neomycin, kanamycin and gentamicin biosynthesis(ko00524);;Biosynthesis of secondary metabolites(ko01110)	--	--	--	--	--	--	--	--	--
neg_1873	4-Nitrocatechol	80.86386176	90.99938492	114.1894905	149.3320042	214.6944055	212.7605666	177.2656698	255.3465609	250.7814908	32.99655007	39.0716637	44.8773802	34.51214917	24.43011808	31.1501697	26.76774454	17.83466634	27.91120977	17.02824968	34.28906633	26.46697119	8.247439857	2.619840207	10.45614469	9.363254567	8.233111781	10.01180746	7.728482478	3.407063172	3.829001715	4.013728617	5.909277708	7.155053577	2.307697053	C6H5NO4	154.014939	3.531433333	C02235	Aminobenzoate degradation(ko00627);;Microbial metabolism in diverse environments(ko01120)	--	--	--	--	HMDB0002916	3316/9/4	Organic compounds	Benzenoids	Phenols
neg_1874	Sedoheptulose	431.0741405	461.9592953	486.4171976	239.6142745	238.2423375	244.0061735	226.0638746	240.0937699	247.482081	265.973513	217.9211386	233.7971944	276.0356552	281.2118599	307.7402635	315.8646516	298.7524268	304.5462194	499.1216483	251.6020366	399.2510333	434.2655642	699.2842723	452.0602069	554.8463174	462.8200928	471.6867677	598.3054471	527.4723666	651.1015512	523.5182334	767.5061432	706.0875889	-6.07821092	C7H14O7	231.0473437	3.531433333	C02076	Carbon fixation in photosynthetic organisms(ko00710);;Metabolic pathways(ko01100)	--	--	--	--	HMDB0003219	470-46-2	Organic compounds	Organic oxygen compounds	Organooxygen compounds
neg_1881	Glyceric acid	5.38E-12	5.38E-12	5.38E-12	0.974731287	5.38E-12	5.38E-12	5.38E-12	0.473884807	5.38E-12	7.904949867	2.822282963	11.56148196	8.365498468	7.38514644	9.044459774	12.72778309	8.277736719	10.36442736	13.26878327	5.38E-12	14.99746144	12.54042967	7.636827353	13.30057547	17.40276103	14.61189421	17.77531955	14.07291417	20.41325973	17.1239021	26.45150289	11.90720301	17.16927042	-0.856935989	C3H6O4	105.0192414	3.5457	C00258	Pentose phosphate pathway(ko00030);;Glycine, serine and threonine metabolism(ko00260);;Glycerolipid metabolism(ko00561);;Glyoxylate and dicarboxylate metabolism(ko00630);;Methane metabolism(ko00680);;Metabolic pathways(ko01100);;Biosynthesis of secondary metabolites(ko01110);;Microbial metabolism in diverse environments(ko01120);;Carbon metabolism(ko01200)	--	--	--	--	HMDB0000139	473-81-4	Organic compounds	Organic oxygen compounds	Organooxygen compounds
neg_1886	8-Amino-8-demethylriboflavin	870.826989	926.1091463	871.8640793	2019.786334	2258.397302	1930.567084	2036.998405	2197.768905	2107.089142	2886.404365	2864.224459	2988.936437	3147.711732	3556.353099	3256.08898	3488.125199	3472.642772	3757.981272	4351.731817	3572.94308	3751.341392	3582.926899	2411.972803	3615.507585	3985.337952	3477.851369	4037.114246	2752.757003	3556.194517	2819.127343	3869.285672	3646.910504	5108.111395	6.496144215	C16H19N5O6	412.1053846	3.552833333	C21646	Biosynthesis of various antibiotics(ko00998);;Metabolic pathways(ko01100);;Biosynthesis of secondary metabolites(ko01110)	--	--	--	--	--	--	--	--	--
neg_1887	Kadsuralignan A	2019.180463	1988.485061	2130.496599	1595.669326	1622.841012	1480.816222	1439.865227	1545.711492	1615.60836	1721.631043	1619.733375	1770.762308	1804.808996	1871.217962	1759.005363	1876.472225	1725.342751	1943.621653	2062.998047	1823.85253	2164.720341	1783.999461	1648.949085	1984.469032	1955.030874	2130.494901	1977.147406	1783.053906	1955.818336	1997.623058	2032.173888	2424.286343	2201.495605	12.69402424	C22H26O7	423.1476261	3.552833333	--	--	--	--	--	--	--	--	--	--	--
neg_1890	Ethyl 3-hydroxy hexanoate	452.0140441	371.0976838	225.2874059	10.5728086	12.80868303	0.208205613	0.080181276	6.848936572	5.077741216	0.38505447	6.193589665	0.134493627	5.38E-12	0.148387812	0.457343929	11.58435146	0.375957354	0.036771401	0.144398214	5.38E-12	5.38E-12	0.225660734	5.38E-12	0.123278779	0.080028779	5.38E-12	5.38E-12	0.044247374	0.032517181	5.38E-12	0.24553362	0.697432834	5.38E-12	-5.706424327	C8H16O3	159.1017543	3.559983333	--	--	--	--	--	--	--	--	--	--	--
neg_1896	Biochanin A-beta-D-glucoside	513.5088031	552.4108821	489.7330541	477.0996347	625.7632922	431.6133917	512.2676532	536.2990397	630.4497892	897.2793374	835.9150022	1004.332505	989.0097268	1089.059405	1086.062313	1030.756073	940.2039849	1113.858494	2022.165475	593.0009273	1144.74368	1124.249446	1280.132857	1207.067321	2052.35425	1662.513595	1468.73359	1885.750372	1570.031053	1363.035441	1939.44808	2548.337838	2701.107104	9.369578801	C22H22O10	481.0948782	3.567116667	C05376	Isoflavonoid biosynthesis(ko00943)	--	--	--	--	--	--	--	--	--
neg_1903	menaquinone	1552.778021	2534.550053	922.9649638	544.8548344	478.118135	465.1711131	541.357594	529.1980117	489.0986423	665.9962326	680.4839331	652.5547387	952.5976194	754.4208007	626.8384867	868.7355449	772.8671615	829.4035521	906.1111503	756.6807932	806.1531685	960.8506916	755.3297861	871.1036665	937.6098217	937.3163912	994.1513963	988.5204486	915.5917049	927.6701946	1034.005545	1022.462418	1036.996001	0.113261795	C11H8O2	217.0506519	3.581383333	C00828	Ubiquinone and other terpenoid-quinone biosynthesis(ko00130);;Metabolic pathways(ko01100);;Biosynthesis of secondary metabolites(ko01110);;Biosynthesis of cofactors(ko01240);;Two-component system(ko02020);;Vitamin digestion and absorption(ko04977)	--	--	--	--	HMDB0001892	58-27-5	Organic compounds	Benzenoids	Naphthalenes
neg_1905	(13S,14R)-1-Hydroxy-13-O-acetyl-N-methylcanadine	10555.84619	11510.14555	11280.14422	7424.201356	5470.007336	7179.006254	5503.506323	7253.92078	6452.481611	1242.698034	1312.283372	1322.648901	1353.590442	1328.360106	1142.536301	1408.339594	1188.692614	1429.0271	1228.063065	3063.788463	1264.92756	982.8408811	911.8416683	1145.879478	971.4416588	1223.78583	1069.102133	1000.17088	1034.0065	1006.746128	1055.872166	1172.168674	1036.593605	-1.857497192	C23H26NO7+	449.1447997	3.581383333	C21588	Isoquinoline alkaloid biosynthesis(ko00950);;Metabolic pathways(ko01100);;Biosynthesis of secondary metabolites(ko01110)	--	--	--	--	--	--	--	--	--
neg_1908	3-Isopropyl-3-butenoic acid	489.5181937	583.1968914	549.2158735	204.6464739	224.6269539	197.743086	158.1767276	213.5662704	165.2475438	113.6343471	113.4866319	105.2456187	119.2010091	103.6595072	107.6462631	106.8808597	103.1638575	110.8486476	77.64263138	76.41207328	76.49352273	115.5506971	86.77700028	119.8562381	124.1541907	101.8284158	141.9459889	98.82846614	117.8395204	118.6716098	108.9907697	127.3948438	84.84608391	20.53943266	C7H12O2	149.0610282	3.588533333	C11950	Limonene and pinene degradation(ko00903)	LMFA01020123	Fatty Acyls [FA]	Fatty Acids and Conjugates [FA01]	Branched fatty acids [FA0102]	--	--	--	--	--
neg_1909	Cleroindicin D	8325.945283	9009.632234	7890.728481	4096.064265	3679.727093	3526.471366	3417.654239	3878.267073	3563.05197	3368.220257	3756.447499	3285.164972	3926.734186	3405.877176	2983.729618	3759.457036	3734.414186	4337.283009	2982.454328	3105.474334	3013.894221	3632.077896	2870.676866	3891.231159	3563.378193	3716.446091	4547.582116	3229.228904	3655.088112	3736.261746	2868.639995	3109.766608	2972.757159	13.10026157	C8H12O4	193.0504809	3.588533333	--	--	--	--	--	--	--	--	--	--	--
neg_191	Glucotropaeolin	5.38E-12	5.38E-12	5.38E-12	5.38E-12	1.104551958	5.38E-12	5.38E-12	5.38E-12	1.298503821	15.16807823	25.12406981	22.24018043	46.72623336	41.91054457	14.6711231	164.6318741	171.4948718	219.7421488	33.1746974	1.778266411	110.968168	25.48532431	17.94498443	54.01013006	10.81722706	26.86322795	53.05385667	5.721834373	16.01720269	20.19062494	22.53207636	1.173727912	7.502805871	-2.453121131	C14H19NO9S2	454.0581978	0.547066667	C02153	Glucosinolate biosynthesis(ko00966);;Biosynthesis of secondary metabolites(ko01110);;2-Oxocarboxylic acid metabolism(ko01210)	--	--	--	--	HMDB0038419	499-26-3	Organic compounds	Organic oxygen compounds	Organooxygen compounds
neg_1912	Gentisate aldehyde	74.88384848	74.34497278	70.12889972	37.99463917	25.28585059	29.94466888	22.38669954	26.66428674	26.55467433	25.00519798	22.23762452	27.72113832	34.42402233	21.48354073	24.87628419	35.2333367	26.54074582	28.34756881	18.29400686	16.39624074	19.67605907	26.25392587	14.53002724	22.64085156	25.04328026	25.64392195	26.46623988	18.93324226	22.25874599	21.16578378	21.08264318	42.30134452	23.51771657	0.469111965	C7H6O3	137.0244824	3.595666667	C05585	Tyrosine metabolism(ko00350);;Metabolic pathways(ko01100);;Microbial metabolism in diverse environments(ko01120)	--	--	--	--	HMDB0004062	1194-98-5	Organic compounds	Organic oxygen compounds	Organooxygen compounds
neg_1913	8-hydroxyquinoline	30.12035287	32.26479125	33.74442337	26.77661821	29.11009204	25.52943751	21.36353667	31.56336362	26.25337377	31.25479725	24.57594271	28.05325108	33.38787554	31.35514509	30.68155255	30.41872926	32.55995561	31.57853854	34.14116657	35.95336815	38.67527969	39.526552	35.5658026	33.57581085	38.28776921	36.89136201	33.40927944	45.51059552	40.52560267	46.55183052	50.55153226	55.57621156	43.72940403	2.979752867	C9H7NO	144.0459196	3.6028	C19434	--	--	--	--	--	--	--	--	--	--
neg_1914	4-ACETOXYPHENOL	92.80124459	103.9370579	84.13240799	44.45285394	45.6318202	41.59272133	50.74671241	47.02523681	40.62384385	48.19171651	42.22658402	44.30070489	45.08814405	41.62572542	49.80065235	51.3988174	39.57461795	48.63324137	40.3320579	40.90031947	32.75622412	41.24752173	33.71572333	45.00775916	43.21167195	38.61880784	43.39090087	42.02227291	42.56680247	38.53598461	44.84909774	55.98192865	48.06255528	-4.741929261	C8H8O3	151.0393467	3.6028	--	--	--	--	--	--	HMDB0060390	--	Organic compounds	Benzenoids	Phenol esters
neg_1924	Genistein 7-O-beta-D-glucoside	1504.506673	1876.740331	1822.218411	1774.182294	1831.669848	1692.023552	1605.01634	1792.07806	1804.942062	1849.418959	1611.311749	2111.479918	1963.288987	1925.231206	2183.256459	2181.658305	2103.629192	2193.091911	2815.87643	1474.468743	2471.101404	1489.445964	887.3352404	1876.68513	2271.609311	1812.080315	2429.77298	769.7859364	1497.778769	1061.787359	1687.768084	971.9229842	2679.42577	18.44917182	C21H20O10	453.0882866	3.609933333	C09126	Isoflavonoid biosynthesis(ko00943)	--	--	--	--	HMDB0033988	529-59-9	Organic compounds	Phenylpropanoids and polyketides	Isoflavonoids
neg_1927	D,L-cyclohexanephosphinothricin	92.91020262	123.5391984	163.0645686	75.14075354	100.6498839	101.1122416	70.91769078	93.33329429	85.75678094	92.3980157	85.99307754	93.501984	108.5008998	104.8568968	97.46236865	116.5705797	95.66950315	132.4184281	135.0795731	173.3243038	152.7584044	133.9371078	151.363546	136.023034	179.9723068	190.6311805	171.0362367	176.8524518	232.6074301	284.5250475	257.5375112	368.9966813	273.4544732	17.63229892	C8H15NO4P-	219.0704736	3.624216667	--	--	--	--	--	--	--	--	--	--	--
neg_1928	Porphobilinogen	111.1143739	168.6975593	121.6110263	161.4772519	169.5329244	152.8549858	169.9156203	167.9964654	163.6979154	178.6426615	168.9457833	162.1093765	175.8373297	177.5135888	178.7573115	196.3649898	183.4434527	197.96985	169.848463	215.3221545	162.0270702	193.595776	193.5295724	210.9943562	202.272878	199.857306	197.7066587	217.016457	203.7642281	243.3607254	228.1151141	276.9802438	235.4821424	-6.970601621	C10H14N2O4	247.0684487	3.617083333	C00931	Porphyrin metabolism(ko00860);;Metabolic pathways(ko01100);;Biosynthesis of secondary metabolites(ko01110);;Microbial metabolism in diverse environments(ko01120);;Biosynthesis of cofactors(ko01240)	--	--	--	--	HMDB0000245	487-90-1	Organic compounds	Organic nitrogen compounds	Organonitrogen compounds
neg_1929	MUNDOSERONE	547.8310207	555.1978824	912.591026	1072.065922	1306.179059	1025.205245	1434.966602	1173.036645	1209.551796	1535.479163	1393.32394	1522.819687	1552.530243	1540.140062	1908.768451	1474.317588	1419.226103	1729.899502	1943.146792	1716.883884	1592.848964	1554.133503	1022.699634	1497.069427	1523.342031	1420.069724	1830.028629	940.3745409	1295.307956	1122.888131	1212.100211	1238.209954	1451.711476	0.220219325	C19H18O6	341.1031372	3.617083333	--	--	--	--	--	--	--	--	--	--	--
neg_1934	PA(18:2/0:0)	75.02448614	111.8189061	64.9213676	3.994440884	10.34650931	1.281122385	7.304075784	0.952501358	8.754769491	42.54515785	4.56336188	39.71954521	2.906555512	28.99299926	58.79718092	10.31874405	2.645422372	2.073966016	125.2699682	7.610720566	1204.478051	252.2089442	404.1886313	41.99981357	167.5674367	1128.499507	23.97082085	444.3071706	459.3498084	62.33924631	337.9383085	60.51005445	396.9397196	20.53425918	C21H37O7P-2	477.2347685	3.63135	--	--	--	--	--	--	--	--	--	--	--
neg_1935	C20823	15570.19891	15130.249	15336.74187	10112.07462	10716.61262	9386.565127	10421.53692	9686.591933	10112.40788	12142.72261	10339.26755	11789.04921	10775.11714	12048.10648	12045.87699	11272.25315	10239.96368	11216.9003	13443.35858	10828.52817	15258.07267	10970.19805	10649.752	11651.90792	11712.71678	17935.11752	11604.47714	11834.45695	12702.197	11546.78385	13256.07736	15354.83465	14113.28362	-37.58544379	C11H16N2O3S	557.1552793	3.63135	C20823	Carbapenem biosynthesis(ko00332)	--	--	--	--	--	--	--	--	--
neg_1937	124-1	632.0961256	676.8081515	609.1274598	688.0504895	646.0689262	631.7770639	715.6208619	734.6004642	666.2144416	818.328903	973.4170115	861.1774898	1067.351898	933.1989965	827.1878631	1229.741812	1052.919598	1415.224306	1354.722314	805.5343426	1549.085713	1268.8825	967.9755586	1338.296972	1372.633696	1343.71244	1579.001469	1085.936448	1474.025018	1380.98261	1073.249916	730.2078911	1102.445254	-33.14780641	C37H44O14	747.2188971	3.63135	C12409	Biosynthesis of type II polyketide products(ko01057);;Biosynthesis of secondary metabolites(ko01110)	--	--	--	--	--	--	--	--	--
neg_1938	Urdamycin G	12243.1201	11433.04794	11555.0159	8457.817851	8116.93246	7473.997121	8244.285373	7989.486601	8020.993037	9133.885981	8742.489371	8946.400076	9437.222529	9198.261609	8877.39423	11260.94213	9841.699278	11896.01916	10058.92042	9225.396665	13085.79778	11204.18926	10335.02157	12278.55474	10634.30103	12639.93292	13032.34551	10935.82668	12407.1181	11457.36558	11992.39639	10507.21456	10927.88707	-47.04026064	C37H46O14	749.2245571	3.63135	C12414	Biosynthesis of type II polyketide products(ko01057);;Biosynthesis of secondary metabolites(ko01110)	--	--	--	--	--	--	--	--	--
neg_1940	4-Hydroxystyrene	72.11254933	85.42043231	80.14647129	26.53005898	25.92132404	23.39169769	12.19296641	28.88709244	24.10904498	14.11562523	24.50598152	18.6858196	26.39423291	18.28310842	13.71220808	31.04457909	24.7889472	34.43848148	31.287916	4.184543391	38.3441089	36.08223349	31.59835611	34.99759902	45.83230421	57.08285615	46.73052304	49.96846412	51.96790932	45.5770203	70.11815968	1.572657593	60.65756016	-1.67984845	C8H8O	119.0500368	3.638483333	C05627	Phenylpropanoid biosynthesis(ko00940);;Biosynthesis of secondary metabolites(ko01110)	--	--	--	--	HMDB0004072	2628-17-3	Organic compounds	Benzenoids	Benzene and substituted derivatives
neg_1941	1,2-Dihydroxy-3-keto-5-methylthiopentene	318.8042613	355.4915667	332.8576519	377.6039997	329.8959926	334.9027787	278.7315482	364.6291989	331.1292287	282.1121781	396.0147066	296.4069497	392.9985733	356.9810277	277.0411623	406.0232417	398.9464859	483.8758801	447.333428	245.185879	485.1697286	486.1488723	479.2380515	461.4330444	602.1654683	620.4545068	553.5574801	644.0181999	610.0402269	638.1108934	770.5987982	262.8046255	687.2421513	-17.43735549	C6H10O3S	207.0304426	3.638483333	--	--	--	--	--	--	HMDB0012134	746507-19-7	Organic compounds	Organic oxygen compounds	Organooxygen compounds
neg_1943	Chrysin-7-O-Glucuronide	1473.155187	1638.21662	1462.848807	856.5956665	930.3480289	808.152749	807.9805643	830.4000569	838.7414512	1156.661995	1015.173211	1233.25792	1443.835352	1475.87002	1269.335752	1350.209658	1386.161406	1313.474792	2854.685064	1057.886575	2133.88888	1860.520057	2322.194579	2279.625906	2922.883028	2361.323859	2618.835106	2607.248525	2163.580569	2635.044967	2864.192499	2535.334401	3179.680181	21.7210993	C21H18O10	429.0920624	3.638483333	--	--	--	--	--	--	--	--	--	--	--
neg_1946	Cassiaside	371.0085845	452.2001757	525.2936363	1721.540768	1423.038487	1372.869169	1345.651995	1661.966098	1700.864095	1892.983296	2875.479687	2155.197808	3340.880371	2149.441204	1373.626039	3511.731164	3541.276193	4896.748661	1287.61845	895.188223	2065.246628	1741.663372	641.5106554	2820.397611	1149.743362	1589.463443	2935.302781	607.491097	1520.6411	1637.423093	850.6324604	577.2602292	757.6872982	4.336991718	C20H20O9	403.1052084	3.652766667	--	--	--	--	--	--	HMDB0033913	123914-49-8	Organic compounds	Organoheterocyclic compounds	Naphthopyrans
neg_1953	Pristinamycin IA	132.9399085	126.6857676	132.0315451	80.74205938	75.0089152	69.76139721	49.81563901	84.97165561	63.04315112	91.12821804	78.30336356	80.4050915	74.0303083	78.68356765	119.4993076	84.98545528	73.83106839	74.3527038	232.508092	98.38277085	110.6482758	456.3252043	349.6070361	165.3557556	355.247182	96.10667662	217.7932226	527.3842871	584.4657454	306.9004652	454.8737446	103.2547085	416.6351038	5.735199149	C45H54N8O10	911.3994618	3.6599	C11615	Nonribosomal peptide structures(ko01054)	--	--	--	--	--	--	--	--	--
neg_1954	3,4-Dihydroxyphenyl ethanol	7.758930084	12.49115307	10.92548807	21.99300701	25.39122144	23.23188859	18.11370613	22.40083356	20.52002562	17.79351442	16.21996738	17.56636483	16.93112677	20.93551451	19.58882082	19.06256324	21.09960797	24.00061863	20.3729757	16.78917618	17.61179327	17.03549415	17.9422793	21.58859936	16.84618722	16.96018177	15.9338075	19.37800608	17.96365129	17.63377552	20.34284839	24.48321518	16.47119447	-12.66617065	C8H10O3	153.0537664	3.674183333	--	--	--	--	--	--	--	--	--	--	--
neg_1957	(-)-Glyceollin I	22896.63294	22738.08143	22932.34675	9235.276608	9947.131551	8535.102335	9900.123223	9018.177043	9173.043742	9715.248338	9079.594421	9425.178608	9330.35396	9701.511854	9868.377873	9911.564686	8851.681415	10552.11962	10486.71154	9735.807927	11559.46216	10157.58077	9594.695684	9947.864182	10179.98399	13308.20509	9907.560004	10114.25424	11006.8102	10263.55498	10201.49584	11084.76907	11154.02194	-23.7076592	C20H18O5	721.2130184	3.674183333	C01701	Isoflavonoid biosynthesis(ko00943);;Biosynthesis of secondary metabolites(ko01110)	LMPK12070123	Polyketides [PK]	Flavonoids [PK12]	Pterocarpans [PK1207]	HMDB0033901	57103-57-8	Organic compounds	Organosulfur compounds	Thiols
neg_1964	4-Hydroxy-5-phenyltetrahydro-1,3-oxazin-2-one	9537.182558	9036.026061	9340.15064	10816.96739	13213.72726	11609.78874	11918.81041	11533.55665	12577.08281	8406.921693	5715.732388	9344.339131	6696.417084	7569.866597	8414.496488	4954.59728	5042.392452	5600.066318	5725.949645	4468.339991	5603.354576	4771.858606	4438.19634	5094.460844	5099.684171	5693.063228	5002.343055	4886.883023	5117.127964	5061.355309	5392.865117	5685.896693	5541.733091	-36.10769667	C10H11NO3	431.1320464	3.681316667	C16595	Drug metabolism - cytochrome P450(ko00982)	--	--	--	--	HMDB0060389	--	Organic compounds	Benzenoids	Benzene and substituted derivatives
neg_1966	Robinin	2365.931309	2469.976116	2444.07368	1801.119344	1765.601523	1663.411078	1919.822331	1710.206339	1790.56083	2506.950508	2307.770532	2380.799091	2083.222041	2415.966148	2435.484089	3031.708646	2584.667698	3018.65978	2421.977737	2250.423117	2721.085217	2988.463087	3014.992012	3262.801073	2874.89806	3547.052547	2834.914843	3160.533682	3393.887552	3200.95171	2559.6857	2473.991914	2895.707031	24.04359668	C33H40O19	761.2088443	3.681316667	C10178	--	LMPK12111685	Polyketides [PK]	Flavonoids [PK12]	Flavones and Flavonols [PK1211]	--	--	--	--	--
neg_1968	Butyric acid	456.9532457	351.4329183	412.9842891	26.93804845	11.79487334	28.104914	0.034170711	4.10686977	12.82056818	1.383367194	11.57612471	2.384456449	16.76928429	0.605254814	5.606578997	0.000301145	0.073953158	7.564081401	5.946676559	5.38E-12	10.14849183	2.838958928	3.089257756	5.38E-12	8.507625263	3.517865844	1.595747983	5.291330499	4.231411195	0.188861295	2.016349972	8.480805852	2.249755963	-6.704742427	C4H8O2	175.0964018	3.68845	C00246	Butanoate metabolism(ko00650);;Metabolic pathways(ko01100);;Carbohydrate digestion and absorption(ko04973);;Protein digestion and absorption(ko04974)	LMFA01010004	Fatty Acyls [FA]	Fatty Acids and Conjugates [FA01]	Straight chain fatty acids [FA0101]	HMDB0000039	107-92-6	Organic compounds	Lipids and lipid-like molecules	Fatty Acyls
neg_1969	(5R)-6-Hydroxy-5-isopropenyl-2-methylhexanoate	27.28580269	21.71846408	16.23053099	103.9797887	82.87340469	86.50119842	74.74855632	85.05589877	95.84937022	126.054045	141.7464095	146.8991856	197.2092932	175.4105796	136.9307087	206.5826472	179.5754499	221.8282114	224.0100279	208.5750674	246.3729917	251.1192972	213.5792521	273.2284093	289.5646444	321.1205681	260.7334904	148.9319435	335.059208	199.3152129	289.5162738	445.4006255	292.1600889	-4.818451827	C10H18O3	231.1229005	3.68845	C11406	Limonene and pinene degradation(ko00903)	--	--	--	--	--	--	--	--	--
neg_197	LysoPA 16:0 (2n isomer)	5.38E-12	5.38E-12	5.38E-12	5.38E-12	5.38E-12	5.38E-12	5.38E-12	5.38E-12	5.38E-12	146.4559507	657.8387055	485.5411104	868.2030646	519.9966973	95.64930863	609.9410981	600.9858781	720.2855465	162.106176	5.38E-12	456.0014035	190.0520823	46.99820221	169.1081033	88.72495085	287.7228112	157.151206	46.90315544	130.7935657	97.57616682	97.41241121	5.38E-12	55.2557946	-12.55033965	C19H39O7P	445.2075928	0.547066667	--	--	--	--	--	--	--	--	--	--	--
neg_1970	L-3-Hydroxykynurenine	475.6721101	338.4545998	413.3017492	236.0317298	241.8810409	173.7492478	205.9396333	218.4981276	195.9087998	638.3105917	477.0065222	537.1913167	1075.234772	1512.719864	1478.902496	916.8695624	1034.651937	1045.983985	4007.617988	707.3331026	1826.276099	1230.481622	1635.670172	2032.891033	2133.444637	1661.992069	2040.744003	1984.346057	2307.747457	2004.95101	3209.464	7950.089511	4237.631976	-25.00060162	C10H12N2O4	245.0487726	3.68845	--	--	--	--	--	--	HMDB0011631	606-14-4	Organic compounds	Organic oxygen compounds	Organooxygen compounds
neg_1972	D-4'-Phosphopantothenate	982.9728214	914.5994898	999.9206652	651.4810568	604.4670145	602.0142672	700.8973236	583.6302448	606.5904967	1584.297229	1363.992431	1555.148758	981.0602245	1320.777337	1300.810574	1764.509019	1820.659962	1866.8108	683.1880929	672.6475753	933.5822804	855.0233716	614.6423531	1145.242906	656.7665753	767.6235922	864.1906448	563.558013	755.9109822	711.0453356	608.226858	739.9440908	579.0524999	44.8995101	C9H18NO8P	643.179066	3.68845	C03492	beta-Alanine metabolism(ko00410);;Pantothenate and CoA biosynthesis(ko00770);;Metabolic pathways(ko01100);;Biosynthesis of cofactors(ko01240)	--	--	--	--	HMDB0001016	5875-50-3	Organic compounds	Organic acids and derivatives	Carboxylic acids and derivatives
neg_1973	D-Fructose	1787.561675	1833.247811	1706.658543	1882.147567	2045.577725	1918.698487	2230.30685	1968.988257	1958.536361	1979.727998	1532.697942	1790.110224	1478.622243	1867.400682	2193.764131	1536.737304	1395.478145	1576.882057	1583.336372	2790.365312	1602.26061	1554.672389	1754.477151	1624.529466	1644.222938	1820.585585	1470.006395	1857.193689	1817.619233	1819.562732	2056.387077	2947.84558	2159.818493	-48.40432978	C6H12O6	419.1231955	3.6956	C00095	Fructose and mannose metabolism(ko00051);;Galactose metabolism(ko00052);;Starch and sucrose metabolism(ko00500);;Metabolic pathways(ko01100);;Biosynthesis of secondary metabolites(ko01110);;Microbial metabolism in diverse environments(ko01120);;ABC transporters(ko02010);;Phosphotransferase system (PTS)(ko02060);;Taste transduction(ko04742);;Insulin resistance(ko04931);;Carbohydrate digestion and …	--	--	--	--	HMDB0000660	53188-23-1	Organic compounds	Organic oxygen compounds	Organooxygen compounds
neg_1974	4-Demethylpremithramycinone	434.3553247	358.8663686	416.8189405	384.580128	415.5074532	326.4270437	412.9567889	321.9717265	368.101493	875.0295351	564.5627653	825.4244334	713.0549149	862.8165805	1332.008551	920.5730904	977.156946	790.4274087	1788.424007	589.5748478	1264.622951	1903.343365	3598.727158	1770.24847	2796.272021	2428.654451	1930.645003	4710.712442	3403.002389	5564.07213	3239.822891	2962.574432	4456.375123	22.02806142	C20H16O9	421.0629129	3.6956	C12382	Biosynthesis of type II polyketide products(ko01057);;Metabolic pathways(ko01100);;Biosynthesis of secondary metabolites(ko01110)	--	--	--	--	--	--	--	--	--
neg_1975	Chorismate	5319.763835	3495.40003	3964.537683	2482.650034	1876.727647	1892.090074	1613.463476	2023.003829	2223.423951	3132.008842	2745.517905	4318.695301	6119.662175	6234.335077	6182.381479	7475.426952	9695.456859	8734.602731	18431.79927	1592.286746	11587.34977	11425.18903	12520.89425	14823.47347	19926.3072	17014.51231	20182.3079	17166.8681	15382.70535	15241.18526	20930.68025	16682.58527	26021.58311	-39.38413403	C10H10O6	451.0703943	3.6956	C00251	Ubiquinone and other terpenoid-quinone biosynthesis(ko00130);;Phenylalanine, tyrosine and tryptophan biosynthesis(ko00400);;Phenazine biosynthesis(ko00405);;Folate biosynthesis(ko00790);;Biosynthesis of various alkaloids(ko00996);;Biosynthesis of various other secondary metabolites(ko00997);;Biosynthesis of various antibiotics(ko00998);;Biosynthesis of various plant secondary metabolites(ko00999)…	--	--	--	--	HMDB0012199	617-12-9	Organic compounds	Organic acids and derivatives	Carboxylic acids and derivatives
neg_1978	3,6-Nonadienal	5.38E-12	5.38E-12	5.38E-12	13.80745529	12.71205626	11.44764923	18.56876471	13.42662922	9.910795486	18.67374084	15.99530963	15.66421382	14.52947092	26.02303921	32.41015137	25.52924478	25.07252498	22.31254922	29.80116422	35.61826156	21.12250062	51.01952854	44.28664521	46.61670601	43.6268632	39.08338914	40.05648814	41.12404407	43.94553465	54.69908931	39.40529123	46.24570651	45.60472743	0.167087571	C9H14O	137.0972117	3.709166667	C16323	alpha-Linolenic acid metabolism(ko00592);;Biosynthesis of secondary metabolites(ko01110)	LMFA06000047	Fatty Acyls [FA]	Fatty aldehydes [FA06]	--	--	--	--	--	--
neg_1980	Ornithine	336.6302865	322.6266159	387.1212696	307.1597433	258.3879044	247.2069882	280.5621356	267.6167264	273.9644134	336.7431714	286.6475308	333.3688531	377.8230819	331.9545266	336.6321518	470.3390894	387.5492979	423.1423284	432.6361606	555.2957646	363.4756893	477.3084399	398.6993012	532.8313078	466.9181697	451.9814211	468.0388911	529.6153438	528.6063192	583.7483561	597.6522547	703.1727697	595.1482906	-10.02980199	C5H12N2O2	167.0579541	3.723433333	C01602	--	--	--	--	--	HMDB0000214	3184-13-2	Organic compounds	Organic acids and derivatives	Carboxylic acids and derivatives
neg_1981	3-hydroxy-2-isopropyl-4-methoxy-4-oxobutanoate	548.2175931	523.1158598	652.9525871	615.3851295	620.6861421	569.3946603	671.2114375	614.4093136	642.5779357	794.6434667	615.0263589	704.0451839	672.3662129	718.855199	955.5941747	744.7554199	754.0785478	745.6604153	735.5168994	955.8399407	609.3714504	838.2207581	800.7447104	903.0634158	836.3834828	760.8755714	822.0346669	991.1608068	938.5722927	1031.253628	1028.680539	1234.158858	1078.547062	4.752578986	C8H14O5	211.0596948	3.723433333	--	--	--	--	--	--	--	--	--	--	--
neg_1984	Gancaonin R	10741.38715	11706.8443	10375.55916	1202.519151	1190.14775	1116.088761	1179.105191	1140.669492	1133.48616	1199.254541	1064.342672	1184.736723	1124.360832	1239.796324	1286.329278	1238.827755	1147.152799	1272.323607	1284.22788	1418.716956	1551.413765	1509.951259	1662.438435	1503.962349	1540.023006	2283.868449	1398.743352	1810.936631	1903.138155	1720.814986	1908.959513	2372.249979	2028.141677	13.09239986	C24H30O4	417.1888148	3.7163	--	--	--	--	--	--	HMDB0037588	134958-53-5	Organic compounds	Phenylpropanoids and polyketides	Stilbenes
neg_1986	Rifamycin W	404.5413065	301.0614539	362.5784564	183.1293262	184.3509827	166.8421878	162.7872865	163.6439884	198.2450694	306.7707203	289.9048177	260.1051427	189.7788146	325.0431905	346.7775764	310.2434768	246.2176225	254.1061281	346.4202988	443.340452	474.0158875	300.461088	377.8290269	315.5617335	311.2862071	464.8473301	258.5815072	423.9056704	503.8766583	286.15927	397.9906802	643.4657719	399.409129	27.39230807	C35H45NO11	700.3154143	3.7163	C12247	Biosynthesis of ansamycins(ko01051);;Biosynthesis of secondary metabolites(ko01110)	LMPK05000008	Polyketides [PK]	Ansamycins and related polyketides [PK05]	--	--	--	--	--	--
neg_1987	Apigenin 7-O-beta-D-glucoside	74262.94976	84107.29372	84714.64502	1197.003346	1090.877931	838.5381321	858.2513861	1010.547459	1029.59992	724.5897298	641.2248949	653.7794756	703.5737633	686.9514435	687.8665316	724.2163466	700.5745061	752.6410653	735.1320799	762.4078698	776.421497	789.7294092	740.3353339	784.7960485	700.1535834	867.3463609	681.1601224	812.7691134	782.5911092	759.4244621	816.6276036	951.191702	834.1799055	32.82918868	C21H20O10	863.2323886	3.7163	C04608	Flavone and flavonol biosynthesis(ko00944)	--	--	--	--	HMDB0037340	578-74-5	Organic compounds	Phenylpropanoids and polyketides	Flavonoids
neg_1988	benzil	93.49838503	58.4163025	92.38652697	97.6262652	88.39798742	76.27557252	79.62049761	79.46006552	89.97913923	118.6009087	104.7925127	124.4104473	109.3054675	125.2113068	115.2945524	111.7001454	108.0459207	110.4803234	115.7737564	87.40857024	127.7250042	119.9512385	126.5998487	123.511583	132.79483	141.7632403	109.2033292	127.6172305	156.2688958	139.9743472	161.9608081	195.4999007	168.3724897	0.103297044	C14H10O2	231.0427691	3.730583333	C20226	--	--	--	--	--	HMDB0248990	--	Organic compounds	Phenylpropanoids and polyketides	Stilbenes
neg_1989	Pantetheine 4'-phosphate	1698.616652	1675.189856	1746.345923	5419.637732	5531.171829	4765.851493	5472.835921	5521.083922	5429.428933	4276.484472	4911.269046	4514.012701	4699.142589	4483.712004	4246.022565	4542.459894	4251.897829	4857.596247	4441.220909	5554.97317	4999.975369	3736.772761	2302.304834	3534.701202	3582.842852	3583.04751	3797.491624	2190.828775	2970.043937	2443.670406	2933.994683	2451.722233	3371.241425	27.32449691	C11H23N2O7PS	403.1043464	3.730583333	C01134	Carbapenem biosynthesis(ko00332);;Pantothenate and CoA biosynthesis(ko00770);;Metabolic pathways(ko01100);;Biosynthesis of secondary metabolites(ko01110);;Biosynthesis of cofactors(ko01240)	--	--	--	--	HMDB0001416	2226-71-3	Organic compounds	Organic acids and derivatives	Carboxylic acids and derivatives
neg_1990	Benzoylalbiflorin	11484.55839	11092.13326	11316.55515	8886.736675	8289.062781	7727.40258	7848.094676	8441.783054	8773.418777	8930.114209	9410.954833	9315.180101	10972.18048	9909.074169	8974.241908	11272.99282	9875.901129	13080.08159	12296.85834	9070.432129	14386.55913	10955.34316	7963.519205	12018.30603	11025.12562	14404.05958	12206.28751	7858.154505	11427.24032	9574.23924	9104.828401	9583.896062	9976.67068	-1.599229276	C30H32O12	629.1866451	3.730583333	--	--	--	--	--	--	--	--	--	--	--
neg_1997	3',4',5'-Trimethoxyflavone	11760.18497	11429.89979	13851.69186	872.7759161	813.0297092	739.4389175	693.43701	724.7862002	828.7306051	751.2099826	769.2251403	763.7943109	743.6466371	786.4829948	779.7876103	761.3574487	738.2475995	783.8572661	736.9622226	713.6970508	832.7426613	719.2939187	724.1173738	729.8240918	656.5529584	881.5217202	632.9951852	800.0075003	757.9609854	796.8397576	748.9102146	859.7838648	709.0361699	-20.40323624	C18H16O5	669.1850144	3.737716667	--	--	LMPK12110112	Polyketides [PK]	Flavonoids [PK12]	Flavones and Flavonols [PK1211]	HMDB0033639	67858-30-4	Organic compounds	Phenylpropanoids and polyketides	Flavonoids
neg_1998	8-Demethyl-8-(2,3,4-tri-O-methyl-alpha-L-rhamnosyl)tetracenomycin C	7514.668682	7069.883806	8389.009152	3311.35549	3808.129511	3331.303552	3744.820531	3604.714815	3717.412582	2354.260877	2140.94289	2371.309047	1614.733267	1976.474126	2521.059711	1598.667118	1629.74589	1714.296091	1487.281418	1856.510448	1620.483039	1299.846714	1318.36434	1318.897742	1221.992917	1486.792012	1115.034321	1176.622139	1264.739014	1221.396347	1151.549377	1416.382411	1297.670556	13.34244867	C31H34O15	691.196595	3.74485	C20977	Biosynthesis of type II polyketide products(ko01057);;Metabolic pathways(ko01100);;Biosynthesis of secondary metabolites(ko01110)	--	--	--	--	--	--	--	--	--
neg_2011	Tetrahydrodipicolinate	560.5294242	491.433232	623.5221401	1535.780421	1700.191776	1428.801057	1760.78087	1519.190222	1619.105356	905.9531345	725.5013308	866.5482274	661.6494039	664.4108105	939.4443493	493.4174721	504.8239913	523.5270506	546.7443626	483.4171129	521.3182935	502.5999354	539.9256311	506.1673706	516.457677	485.9351343	478.6109979	557.2856751	542.7893691	585.2368356	576.2061977	565.0667997	549.7874658	23.78283513	C7H9NO4	341.1071754	3.766266667	--	--	--	--	--	--	HMDB0012289	4226-22-6	Organic compounds	Organic acids and derivatives	Carboxylic acids and derivatives
neg_2012	3-Hydroxy-5,9,17-trioxo-4,5:9,10-disecoandrosta-1(10),2-dien-4-oate	891.8642915	725.3319251	860.6450096	834.0985184	810.4876037	747.0576243	751.8003045	777.4046742	886.6742326	808.5099623	781.5959667	843.7261402	732.1339706	847.6806431	807.5490488	801.5216783	804.6721166	844.4673266	768.8074968	950.0091586	763.0973704	738.8825651	797.510912	835.6911388	809.0269552	812.6347896	741.7231376	900.5925321	899.7020358	852.4593779	911.3330468	1435.708395	955.9100921	-7.509325436	C19H24O6	347.1473976	3.7734	C04844	Steroid degradation(ko00984);;Metabolic pathways(ko01100);;Microbial metabolism in diverse environments(ko01120);;Degradation of aromatic compounds(ko01220)	LMST02020063	Sterol Lipids [ST]	Steroids [ST02]	C19 steroids (androgens) and derivatives [ST0202]	--	--	--	--	--
neg_2015	Quercetin 3-O-beta-D-glucosyl-(1->2)-beta-D-glucosyl-(1->2)-beta-D-glucoside	8687.714855	9902.288624	9735.977543	1957.315779	1039.831794	1184.257819	671.2777733	1804.170691	1189.195116	548.6591446	614.3059894	568.1526207	691.273423	552.1200597	524.2105924	645.4228989	542.1097638	799.4151711	569.8003269	595.8335496	665.0121892	542.4447255	544.7956683	528.3579882	519.1820237	688.5878674	529.5671225	594.8676616	577.6580769	544.2227211	592.4554624	628.0221474	568.0282747	35.65328647	C33H40O22	833.2274277	3.766266667	C12668	Flavone and flavonol biosynthesis(ko00944)	--	--	--	--	--	--	--	--	--
neg_2019	Dihydromaltol	32.1583415	44.28866492	45.81400468	112.2041867	176.3139705	142.8609697	108.5132787	128.2574152	103.2964717	57.24593068	49.04328946	56.37642764	37.47556538	32.53221152	43.00155179	35.12143231	41.6763197	42.53304775	20.58441809	28.32326463	16.30175859	23.3073257	19.48661162	17.48462254	21.903202	20.40594807	25.05005119	21.52319068	21.12441838	26.5713721	22.12114962	14.64665195	24.57047119	-3.216192681	C6H8O3	163.0163336	3.780533333	--	--	--	--	--	--	--	--	--	--	--
neg_2024	2-Hydroxy-6-ketononatrienedioate	113.2065278	134.347781	129.0909012	504.3245365	715.2345549	685.5865146	428.4646892	521.7523131	484.5308682	204.5274369	150.0613507	200.0097045	138.6359756	139.9659625	195.5109157	140.1244486	139.6155486	139.0019036	134.8435833	155.1918858	119.268008	129.2577801	128.4530547	142.6358591	133.4341727	143.1020441	148.5571932	144.9252436	139.8954554	138.2657442	154.9801909	185.3667233	156.1837386	37.50838561	C9H8O6	233.0147088	3.787683333	C12624	Phenylalanine metabolism(ko00360);;Metabolic pathways(ko01100);;Microbial metabolism in diverse environments(ko01120);;Degradation of aromatic compounds(ko01220)	--	--	--	--	--	--	--	--	--
neg_2025	2-acetylthiophene	237.4695069	215.0911146	261.581215	6649.190289	9243.994075	8131.822226	5343.955412	7037.066926	5745.754009	1402.920579	429.152211	1091.427239	147.5159588	202.3017633	1458.140513	121.103595	149.020521	122.4529291	109.4543946	154.2694253	101.6982794	123.8785926	126.2337939	122.5377348	135.7542986	118.577168	111.6626519	155.5608217	142.2823922	138.101343	140.3738849	160.8228198	148.8636487	-4.862697505	C6H6OS	251.0193697	3.787683333	--	--	--	--	--	--	HMDB0033133	88-15-3	Organic compounds	Organic oxygen compounds	Organooxygen compounds
neg_2033	m-CRESYL ACETATE	41.09364122	58.22300664	59.45952152	85.20381633	71.89613398	64.77063528	61.46731903	65.28010093	70.65830698	87.44569169	116.7473783	103.0850467	168.8750802	90.83931416	75.17388204	90.20871434	54.20164737	79.57337625	66.30026915	27.99316608	66.61058835	70.54498245	63.07722837	58.69503753	70.36019269	60.20305693	78.75462288	83.12650199	69.48444744	75.42940275	81.46929051	160.9606974	97.45559724	-3.944020719	C9H10O2	171.0635324	3.80195	--	--	--	--	--	--	--	--	--	--	--
neg_2037	4-Ethynylaniline	118.4616375	127.744096	119.9655391	437.6954767	412.1930655	404.4495753	448.1719436	464.0466298	347.2957763	199.185303	159.997062	135.7026057	217.4990551	167.4869796	180.4857583	144.668487	120.8881566	127.5247731	178.1842823	625.0401642	94.28513408	130.8340478	54.20447896	207.6011469	102.7305652	91.5731239	132.9051675	65.77089863	91.05872515	126.0494334	92.4537625	25.49096956	68.7908276	-1.310327245	C8H7N	116.0504194	3.809083333	--	--	--	--	--	--	--	--	--	--	--
neg_2043	4-Hydroxyphenylacetaldehyde	24.28269753	34.74361832	27.83080055	193.5867977	349.5671248	216.245692	216.5699408	194.3236335	208.9709375	204.6625434	239.25204	208.568487	170.0492328	168.7342298	188.1737674	137.5690228	121.0663897	176.1351669	69.87054695	138.7257197	61.10896735	55.27595597	54.82301842	67.05405591	58.41254096	53.01166225	53.84818178	57.94370499	60.90903225	53.65579259	59.12929357	68.09923865	69.63821214	-2.51270748	C8H8O2	135.0448112	3.816233333	C03765	Tyrosine metabolism(ko00350);;Isoquinoline alkaloid biosynthesis(ko00950);;Biosynthesis of plant secondary metabolites(ko01060);;Biosynthesis of alkaloids derived from shikimate pathway(ko01063);;Metabolic pathways(ko01100);;Biosynthesis of secondary metabolites(ko01110)	--	--	--	--	HMDB0003767	7339-87-9	Organic compounds	Benzenoids	Benzene and substituted derivatives
neg_2044	2-Hydroxy-5-methylquinone	9.724367342	23.96394094	18.98173314	106.6548909	202.8117199	117.0115068	141.9731627	114.8515443	113.3880528	107.4347408	144.5504437	121.4241316	95.03816515	87.25957843	115.8240759	82.64995222	73.8094486	103.4676165	29.32582704	70.82568098	31.55735632	30.30706418	23.71055003	38.59645085	25.60854403	27.88716724	24.08471085	34.22576441	25.95749644	34.13776507	28.83317416	35.15499228	29.28142307	0.709616895	C7H6O3	137.0245156	3.816233333	C18316	Nitrotoluene degradation(ko00633);;Microbial metabolism in diverse environments(ko01120)	--	--	--	--	--	--	--	--	--
neg_2045	5-Aminosalicylic Acid	13.34788849	28.68684683	10.10526659	9.334513959	9.774078399	11.09673555	12.06806642	10.98214244	6.392751225	19.67286506	23.60266112	26.98599626	21.75275283	27.2294979	28.70652618	28.20522351	23.94734725	14.51122022	73.06869141	8.182026063	34.4797918	41.94784772	30.17552333	35.77638877	28.93922024	30.92808596	26.01993846	32.02476142	16.63422627	30.26213928	36.14492672	37.02233388	48.33060144	-0.287225365	C7H7NO3	152.0352727	3.823366667	--	--	--	--	--	--	HMDB0014389	89-57-6	Organic compounds	Benzenoids	Benzene and substituted derivatives
neg_2047	4,8-Dihydroxyquinoline	23.76426667	55.20612842	55.74027084	42.66409701	49.46661927	40.72580981	47.66574119	51.7500998	43.44855622	44.00246894	37.37815527	44.21568574	33.93207957	34.68745724	55.83906871	48.90700094	54.32893367	52.24763692	42.03320404	27.08013799	40.1413563	65.35484613	58.97512463	51.60146288	59.67041794	49.47630853	51.78012743	69.55572029	60.6273476	62.93158091	58.55493143	80.66894714	77.31136853	-37.58684659	C9H7NO2	182.016293	3.823366667	C05637	Tryptophan metabolism(ko00380)	--	--	--	--	HMDB0060289	--	Organic compounds	Organoheterocyclic compounds	Quinolines and derivatives
neg_2048	(+)-cis-3,4-Dihydrophenanthrene-3,4-diol	470.2034597	493.443664	463.21857	492.1834615	496.7026929	440.1422632	523.8543013	513.248384	473.0175101	1261.574906	1030.839181	1379.980237	804.3235052	1025.794509	1275.369101	1591.809778	1133.293027	1101.191337	1389.908031	485.1540946	2461.447513	2737.083028	882.2297019	1460.147137	1335.785303	1013.887327	1564.785177	921.2630457	947.5128616	1108.752835	1301.586266	888.4753608	1021.660573	46.44698042	C14H12O2	257.1453353	3.816233333	C04468	Polycyclic aromatic hydrocarbon degradation(ko00624);;Metabolic pathways(ko01100);;Microbial metabolism in diverse environments(ko01120);;Degradation of aromatic compounds(ko01220)	--	--	--	--	--	--	--	--	--
neg_2052	Discadenine	519.4196962	611.9691405	592.1037068	527.8765191	554.2583329	512.6264643	480.689155	532.7992203	569.8675868	512.0103489	502.5522099	501.0131319	447.8354065	525.4611898	527.1659883	476.4174238	492.3412359	516.7867177	440.7182242	483.4120397	464.0116286	447.6235365	465.3879429	472.8236746	445.1315842	477.5271524	480.8771112	504.8625795	484.9333784	484.2035189	479.9067994	445.3208417	516.621529	-1.310816164	C14H20N6O2	349.1625781	3.823366667	C01804	Zeatin biosynthesis(ko00908);;Biosynthesis of secondary metabolites(ko01110)	--	--	--	--	--	--	--	--	--
neg_2054	Pectolinarin	965.744911	1242.348158	1226.875198	1224.125945	1173.106856	1140.573184	1287.698438	1220.16041	1263.03915	2783.58804	2595.840023	2888.189097	2416.852593	2522.816664	2246.259741	3962.751826	4036.672145	4737.780829	1521.498466	1045.500224	2155.508398	2098.305932	1083.15081	2979.140562	1490.164931	1725.84779	2745.905204	997.5196769	1895.889403	1756.317423	1222.678531	1138.003989	1249.820865	13.68045977	C29H34O15	643.17295	3.816233333	--	--	--	--	--	--	HMDB0256193	--	Organic compounds	Phenylpropanoids and polyketides	Tannins
neg_2063	Nodakenin	842.0678585	869.2813094	805.9395613	1474.504946	1221.993713	1323.436821	1142.918396	1392.471893	1322.191138	723.2880775	958.0791508	790.347706	827.6205049	681.9693857	630.8416713	596.4481903	582.0829182	647.3452869	636.7608961	657.3588962	772.1449075	649.8677365	694.4532137	571.7318165	629.7354863	798.4398313	622.0831789	827.3825204	768.811382	709.0422031	803.0914424	1122.578133	727.1672236	2.728715264	C20H24O9	407.1358696	3.8305	C09279	--	--	--	--	--	--	--	--	--	--
neg_2064	Phe-TyrMe-OH	5658.217035	6035.929152	6045.54607	4019.983625	3875.500561	3873.133489	3560.059595	3865.686415	3716.545607	2054.64084	2104.409795	2078.124684	2109.865652	2402.714603	2028.071217	2480.448808	2258.87357	2820.420032	2502.299568	2706.131787	2471.08871	2303.057804	2510.66178	2661.659097	2158.798172	3019.286564	2333.539907	2537.459924	2525.440316	2499.277141	2614.054753	2595.481503	2534.405286	-5.489359226	C24H22N2O7	449.1329536	3.8305	--	--	--	--	--	--	--	--	--	--	--
neg_2069	Ala Asp Ser Glu	869.9302326	1789.874245	1053.56115	521.1966161	489.8049807	517.7601893	585.3482952	540.1275341	459.8679809	593.7890979	469.2563747	529.2461083	525.8462362	581.7462507	634.0347503	481.4525786	453.0246191	480.7560579	539.6640163	812.695762	411.6026755	76.90689363	40.28359543	106.4847127	56.45495647	69.05839268	418.7708329	23.16384335	72.3493611	74.18683064	56.20837568	453.8961717	112.6348363	-12.39331939	C15H24N4O10	419.1367595	3.837633333	--	--	--	--	--	--	--	--	--	--	--
neg_2073	Tubuloside A	44699.28527	54045.48121	52344.11991	2173.173271	1472.752041	1282.366955	1153.516123	1938.614497	1553.322849	899.9408557	967.9562874	901.7015372	1016.410803	900.9325599	898.9873753	1008.66093	957.6525673	1180.322882	958.4431687	1044.601326	1126.950382	965.1558568	846.3617116	1007.640252	886.4141221	1180.35179	1068.357642	941.0795982	991.9843193	955.1721479	1038.339509	1183.864931	1029.104163	-3.861892966	C37H48O21	863.2350112	3.844783333	--	--	--	--	--	--	--	--	--	--	--
neg_2082	TyrMe-Ile-OH	6725.254745	7884.173784	7747.254253	854.8911385	578.9325147	625.9327184	563.9109445	562.8995851	525.80087	507.6191198	523.5934018	481.2244266	495.4737743	492.3702885	496.748708	523.1316393	515.8902084	580.0230539	499.7026725	518.3247003	591.4876335	616.9999483	681.5983492	591.5826178	547.0919764	714.040796	548.7207616	750.0026311	627.2270179	710.7090767	640.7495403	649.382792	690.6819241	2.93764745	C22H26N2O7	429.1679884	3.85905	--	--	--	--	--	--	--	--	--	--	--
neg_2086	Citral	5.38E-12	1.31377988	1.462664381	182.9397144	141.6980326	135.677047	148.2471453	161.5494547	146.3147582	44.91725664	35.67229929	22.50890293	49.47325983	34.23875383	32.50615979	21.97475544	10.91903051	15.8400266	25.33264513	107.3038716	14.55414775	3.66104289	2.33236451	15.55304305	1.916439494	12.16163046	5.788967373	1.055010091	5.725358444	2.953122415	9.771628688	7.012557611	2.239193223	-6.632886263	C10H16O	151.1118297	3.866183333	--	--	--	--	--	--	HMDB0035078	141-27-5	Organic compounds	Lipids and lipid-like molecules	Prenol lipids
neg_2087	Nicotinurate	2169.817363	2457.206196	2430.182493	1749.910758	1945.433799	1697.466938	1883.664123	1789.131081	1761.334491	1909.427194	2005.982419	1967.379663	2553.98036	2070.003931	2012.839277	2850.406547	3083.545823	3610.535905	1799.082877	1590.8757	2249.271379	2181.228439	1612.997878	2919.303689	1588.641766	2083.240817	2684.460727	1516.649834	1946.029363	2178.384698	2236.536046	1616.416883	1614.124976	-3.072664308	C8H8N2O3	359.0866386	3.866183333	C05380	Nicotinate and nicotinamide metabolism(ko00760)	--	--	--	--	HMDB0003269	583-08-4	Organic compounds	Organic acids and derivatives	Carboxylic acids and derivatives
neg_2088	(-)-Loliolide	234.9212602	242.0657043	239.3696487	1118.923743	832.9826467	863.9010621	949.9444306	987.7321752	933.7318536	345.4193073	305.5138432	260.8860277	370.4908021	332.0995177	329.0499975	245.6409247	223.5108165	289.6152966	239.7101286	747.655059	185.1071525	198.9221045	157.9579124	211.7773982	168.3235233	184.1958435	190.4020668	175.2835745	181.3437601	179.6967215	174.4778949	269.0877945	188.2284981	-15.97805788	C11H16O3	195.0995345	3.866183333	--	--	--	--	--	--	HMDB0302428	--	Organic compounds	Organoheterocyclic compounds	Benzofurans
neg_209	LysoPG 16:1	5.38E-12	5.38E-12	5.38E-12	0.043758934	5.38E-12	5.38E-12	5.38E-12	5.38E-12	5.38E-12	32.12325631	67.36970272	86.95227127	135.2487241	61.406541	30.2402882	145.1775661	121.5801031	112.1704752	20.67126603	5.38E-12	75.00966473	21.75478757	4.677560702	22.11956417	8.524286708	16.0385256	24.1614044	5.38E-12	1.315765618	7.232905972	5.38E-12	5.38E-12	3.714694516	-0.639797604	C22H42O9P-	502.2310045	0.547066667	--	--	--	--	--	--	--	--	--	--	--
neg_2090	Schisandrol B	24234.54156	22515.75301	21880.68977	867.4506199	858.4496288	784.4749746	960.4561525	802.7825048	792.8585756	866.8698605	784.5656477	864.0544023	887.5723665	877.8269783	870.8713648	1081.706982	945.1919825	1127.732652	994.571088	1195.72808	1184.120512	2004.576574	3332.57497	2048.850591	1848.617222	2951.178229	1334.61357	3771.32001	2411.078596	3921.994772	2212.094762	1453.731582	2218.532973	32.92169635	C23H28O7	415.1899283	3.873333333	--	--	--	--	--	--	HMDB0303927	--	Organic compounds	Phenylpropanoids and polyketides	Tannins
neg_2092	N4-Acetylcytidine	19188.37776	20865.48347	21826.45032	9655.305431	10106.79302	9261.450009	9131.53804	9816.430828	9812.000429	9553.312294	9751.23598	9911.945017	10877.90757	10376.866	9851.538251	10938.88916	10453.7539	12905.7166	10473.07255	9114.564168	10313.88545	9313.245663	7610.447587	10705.12325	9430.313049	9811.301947	10610.71668	7643.718059	9543.331778	8816.773013	8047.852357	9471.456036	9033.844268	-12.97629345	C11H15N3O6	629.1986224	3.866183333	C22293	--	--	--	--	--	HMDB0005923	3768-18-1	Organic compounds	Nucleosides, nucleotides, and analogues	Pyrimidine nucleosides
neg_2094	Hercynine	8.72491934	8.581741577	11.82634121	220.4624145	234.9404385	202.2638756	185.7943991	246.115683	190.8170237	139.3802768	152.6805814	128.4874043	147.8927415	180.3946927	136.3836128	133.8686556	152.6985235	163.8393234	140.3535113	90.41704459	120.844781	108.6155271	112.8314834	112.3851569	110.7847049	110.9689556	84.25150801	114.9309444	89.06232497	100.2026407	99.00543689	64.83891201	97.85661127	11.96551219	C9H16N3O2+	219.1012902	3.880466667	C05575	Histidine metabolism(ko00340);;Metabolic pathways(ko01100)	--	--	--	--	HMDB0029422	534-30-5	Organic compounds	Organic acids and derivatives	Carboxylic acids and derivatives
neg_2095	4-Acetamidobutanoic acid	798.6122025	613.6924165	682.7100728	510.6245039	527.0996335	479.9746307	477.4257145	497.2081973	507.4889244	452.1193191	438.8438091	422.1417639	432.5949883	474.6636457	484.6836073	448.1463139	471.7286653	493.4554457	419.782524	496.8752933	438.1713713	405.6826937	454.9424691	441.5475611	408.3435275	404.3405504	402.7170568	462.7827056	463.9028605	446.3909798	467.1292547	566.1456156	548.1359301	2.400615803	C6H11NO3	349.162334	3.880466667	--	--	--	--	--	--	HMDB0003681	3025-96-5	Organic compounds	Organic acids and derivatives	Carboxylic acids and derivatives
neg_2097	Bialaphos	36891.0339	41334.90465	40033.13193	7237.713066	15301.23019	8771.571363	10726.72621	10277.1467	8905.3557	2630.842366	2105.441677	2544.024271	1360.366541	1792.818002	2568.420081	1355.398548	1354.686964	1377.549167	1326.974158	1561.472599	1410.320221	1179.067772	1139.213589	1207.379361	1120.757239	1538.964674	1091.069211	1159.479054	1200.984405	1083.160411	1117.560289	1363.303477	1274.84276	12.09729589	C11H22N3O6P	691.2552649	3.880466667	C06457	Phosphonate and phosphinate metabolism(ko00440);;Biosynthesis of secondary metabolites(ko01110)	--	--	--	--	HMDB0249177	--	Organic compounds	Organic acids and derivatives	Carboxylic acids and derivatives
neg_2098	CDP-DG(16:0/20:4(8Z,11Z,14Z,17Z))	2730.003699	758.7633678	1457.051191	186.3826571	79.95348281	4.987071878	7.914711013	1.495342737	79.82977179	22.54263036	41.45337756	5.38E-12	31.11728343	0.766443334	131.9092531	5.38E-12	2.57364157	5.38E-12	108.2747085	5.38E-12	13139.61092	5.38E-12	5.38E-12	4.846189899	5.38E-12	98623.415	29.34390286	1.483958654	5.38E-12	5.38E-12	1.301888748	0.054574893	5.38E-12	-1.102375717	C48H81N3O15P2	1000.505912	3.887616667	--	--	LMGP13010009	Glycerophospholipids [GP]	CDP-Glycerols [GP13]	CDP-diacylglycerols [GP1301]	HMDB0006974	--	Organic compounds	Lipids and lipid-like molecules	Glycerophospholipids
neg_2100	Podophyllotoxin	63016.36982	64754.11689	64317.37339	19892.13588	18713.51713	17253.4118	18217.01742	17773.30045	18039.0762	18512.07719	16927.19831	18144.98328	17263.67183	18245.98516	18312.18413	18152.36132	16768.51064	18716.35623	19232.80419	18835.12828	19360.48027	17821.95489	17726.45661	18141.93365	17769.089	21138.22515	17263.7942	17844.99583	18686.01804	17595.12826	18748.65368	22026.88048	20678.86686	-7.671474345	C22H22O8	827.2493049	3.887616667	C10874	Biosynthesis of various plant secondary metabolites(ko00999);;Biosynthesis of phenylpropanoids(ko01061);;Metabolic pathways(ko01100);;Biosynthesis of secondary metabolites(ko01110)	--	--	--	--	HMDB0015310	477-47-4	Organic compounds	Lignans, neolignans and related compounds	Lignan lactones
neg_2108	3-Cyano-L-alanine	186.7564958	197.2449897	253.4718532	5.468394029	9.775364186	13.2990509	9.590143495	7.720751817	7.862632062	10.41995677	10.41463169	9.369228922	9.404910765	6.65545367	6.66515141	6.106932407	11.9170781	9.388554269	6.2556029	8.108753893	9.533059629	8.975263848	6.705718356	6.796932335	4.935408288	2.003229287	0.087741047	6.56937771	5.609162898	4.308528517	1.560106489	5.38E-12	1.56244876	-4.039017854	C4H6N2O2	149.0118681	3.916166667	C02512	Cyanoamino acid metabolism(ko00460);;Metabolic pathways(ko01100);;Biosynthesis of secondary metabolites(ko01110)	--	--	--	--	HMDB0060245	6232-19-5	Organic compounds	Organic acids and derivatives	Carboxylic acids and derivatives
neg_2110	ilicic acid	6219.248287	6340.545778	6691.20883	5667.160994	1688.171167	3402.283383	1760.008866	4736.080411	2186.291057	1349.041821	2755.895012	1928.923922	3913.649886	1810.55134	1120.030076	2247.009712	2399.831796	3708.163288	1265.008066	1537.939907	1313.540403	1028.939158	898.8862741	1204.757083	1097.68258	1105.485216	1412.916521	1077.222852	1112.405242	1140.020848	1210.237054	1423.230033	1196.822204	1.794625923	C15H24O3	287.1423985	3.9233	--	--	--	--	--	--	--	--	--	--	--
neg_2115	L-(-)-3-Phenyllactic acid	80.97111982	67.71047965	89.18714595	55.46610002	41.10984242	48.67594321	56.86319583	43.67411426	42.32952123	56.22316001	50.2727134	44.91604052	61.00979545	49.63905701	54.09857564	89.05875559	88.37308372	110.4745529	71.33679919	43.21651285	78.42152924	95.15655725	73.38907749	96.87015697	73.72039181	91.25435547	113.3227004	81.1519069	96.23970711	103.7293064	85.47188023	57.72587797	74.43415957	-20.83138517	C9H10O3	165.0522584	3.930433333	--	--	--	--	--	--	HMDB0000563	7326-19-4	Organic compounds	Phenylpropanoids and polyketides	Phenylpropanoic acids
neg_2116	Proansamitocin	834.2315026	946.0662503	897.9267127	3084.287154	3077.345477	2863.799642	2698.19536	3414.137866	3179.580076	3026.110409	4105.019179	3258.818792	4010.074812	3382.170855	2151.620625	3876.557427	3780.098178	4289.813984	2628.982972	6032.424446	3917.40268	1255.387135	576.8770536	2368.273448	1194.583724	1256.379111	2039.664943	587.2173486	1164.440673	985.0096674	793.9743169	753.3257872	725.3925827	-9.833597364	C25H33NO6	478.1958305	3.930433333	C12177	Biosynthesis of ansamycins(ko01051);;Biosynthesis of secondary metabolites(ko01110)	--	--	--	--	--	--	--	--	--
neg_2117	myxothiazol	6398.318092	7612.843068	7147.441155	5303.485956	6188.019063	5259.111476	5180.905094	5805.919459	5615.772239	5337.660433	5781.87005	5483.340215	5770.929892	5474.963725	4739.337896	5781.678924	5551.449138	6365.442639	4858.203299	7082.089688	5796.745091	3867.591142	3319.346645	4844.900192	3780.276357	4483.969994	4544.385582	3541.070373	4164.651663	3945.253473	3790.191486	4718.906959	4107.350324	25.09745643	C25H33N3O3S2	522.1779626	3.930433333	--	--	--	--	--	--	--	--	--	--	--
neg_2121	Malonic semialdehyde	9.727752125	7.358536768	9.382151527	19.23384927	22.71298186	14.52951405	14.73161249	14.76913454	16.22061453	9.391868187	11.75945653	9.36665824	12.40634643	8.232112249	5.026397485	12.07881578	9.066646952	7.727349294	6.42997469	9.155788212	8.162526528	5.221901102	2.105946294	4.596838363	2.859891331	2.481625191	5.371933629	1.85174708	1.261085995	3.779006352	3.565231644	2.372470738	0.445950814	5.56587344	C3H4O3	87.00925744	3.930433333	--	--	--	--	--	--	HMDB0011111	926-61-4	Organic compounds	Organic oxygen compounds	Organooxygen compounds
neg_2125	4-formyl Indole	2500.915885	2637.289108	2897.538539	535.2950726	908.4777781	583.2036982	752.2587423	697.1231878	710.1558621	425.3952107	300.5341166	310.2078381	278.8530675	142.7296172	222.1348788	165.2576504	260.8648648	212.4140399	75.70569583	83.37571081	50.40152839	43.79350874	42.41119153	51.12844704	42.08785542	40.19060192	40.23396346	45.29841661	41.58338476	42.58566579	43.28192263	53.64479964	40.32889324	-2.551674852	C9H7NO	144.0451173	3.944716667	--	--	--	--	--	--	--	--	--	--	--
neg_2126	D-Glucono-1,5-lactone	3690.023847	3691.94553	3816.561585	6825.80418	8524.601865	7767.003223	7353.487642	10552.68883	8858.283358	6067.690022	8426.064097	6210.824153	9079.685938	6649.58097	6202.508056	9950.002876	11167.78633	12518.77414	8652.114878	5657.94901	8609.187527	9759.732489	5590.361003	10687.99778	8091.247782	9059.24028	11511.59516	5196.069134	7868.04325	7377.069	7922.334111	3730.945389	6717.061281	-1.199886126	C6H10O6	401.0932517	3.944716667	C00198	Pentose phosphate pathway(ko00030);;Metabolic pathways(ko01100);;Biosynthesis of secondary metabolites(ko01110);;Microbial metabolism in diverse environments(ko01120);;Carbon metabolism(ko01200)	--	--	--	--	HMDB0000150	90-80-2	Organic compounds	Organic oxygen compounds	Organooxygen compounds
neg_2134	Maduropeptin chromophore	14210.95326	13941.69284	13700.91996	9915.777255	9815.113461	8923.692206	9835.556769	9479.140955	9476.747791	10917.39768	10169.44509	10727.03926	10758.77294	11016.94548	10713.09995	11802.77869	10651.51278	12353.42489	12043.32836	11564.18338	12894.08172	11926.73984	10898.04486	12494.28436	11730.73894	15450.45081	12658.54403	11426.02326	13295.34081	12078.98181	12316.49517	12507.37061	13841.50518	-15.36165962	C40H43ClN2O12	777.2312209	3.95185	C21292	Biosynthesis of enediyne antibiotics(ko01059);;Metabolic pathways(ko01100);;Biosynthesis of secondary metabolites(ko01110)	--	--	--	--	--	--	--	--	--
neg_2137	Atractyloside A	430.6803601	496.0627612	452.6125064	614.8093801	573.8169152	481.9034182	594.6687939	623.9738668	769.989136	1120.31804	1277.964039	970.6084279	1095.447053	2419.914082	1180.913752	1750.494353	1248.320821	1982.207997	1617.349695	4927.428869	1772.588385	1894.169632	3098.384822	2067.283274	1798.271264	2687.169826	1368.502055	2648.054562	3084.248032	2628.63525	4235.291728	3992.145833	3024.976837	-11.46809572	C21H36O10	483.1951083	3.958983333	C17858	--	--	--	--	--	--	--	--	--	--
neg_2138	6''-O-p-Coumaroylgenipin gentiobioside	5007.552609	4674.586988	4697.11176	3433.013664	3504.660008	3319.095337	3676.12204	3516.372854	3531.257581	4357.918546	4372.254463	4344.848589	4321.831233	4671.686217	4493.36602	4692.912375	4510.456665	5277.975758	4560.060869	3971.122875	4382.00265	4424.598536	4100.933449	4626.587469	4374.594116	4811.257045	4527.919381	4002.654139	4733.47875	4403.038479	3757.68175	4178.904984	4472.477057	16.44347871	C32H40O17	717.212666	3.958983333	--	--	--	--	--	--	--	--	--	--	--
neg_2139	p-Cumic alcohol	884.6519451	909.2386445	968.9078618	1226.402637	816.7829385	909.7263995	1232.76428	1058.780458	1095.915878	1243.087809	1417.842876	1394.821875	1288.677171	1171.144505	1033.793132	1336.286263	1203.397707	1325.145545	866.9849243	1023.407061	1471.510784	830.5280049	558.4436428	1158.420148	772.9575745	844.1571115	1151.067603	625.5562072	681.0036509	784.4404483	683.8072888	980.8777479	610.5268521	-1.507023228	C10H14O	359.1256365	3.966116667	C06576	Xylene degradation(ko00622);;Metabolic pathways(ko01100);;Microbial metabolism in diverse environments(ko01120);;Degradation of aromatic compounds(ko01220)	--	--	--	--	HMDB0031817	536-60-7	Organic compounds	Lipids and lipid-like molecules	Prenol lipids
neg_2141	100-1	1315.492689	1648.530407	1506.724144	485.3113156	519.7267571	468.8778413	504.6063005	516.6683282	510.56805	541.7964066	502.6569942	518.6376248	520.5048514	583.7533675	550.2543465	574.1552836	564.2000401	619.783473	545.0415021	628.5095502	549.6979116	589.9918567	540.8736239	566.1144382	560.0567129	704.2252139	548.6685184	575.1833409	598.1585153	558.4885836	583.6625957	908.2427931	630.5041664	9.536988466	C31H34O10	601.1899986	3.973266667	C12405	Biosynthesis of type II polyketide products(ko01057);;Biosynthesis of secondary metabolites(ko01110)	--	--	--	--	--	--	--	--	--
neg_2143	Aklavinone	582.3031524	721.9310668	707.0009667	328.5183094	315.2719381	310.2156311	361.7525309	313.5102975	357.0410434	838.1025198	555.5520469	664.5571094	488.1870105	675.6421464	735.154477	989.5401883	906.6318529	952.3079733	633.5318278	480.8672132	643.5576015	746.7567741	521.7445496	933.3305959	637.5396349	606.61474	777.909543	389.052829	660.627547	559.5825376	475.1333884	511.7887189	642.7128987	1.138087026	C22H20O8	883.2464242	3.973266667	C12424	Biosynthesis of type II polyketide products(ko01057);;Metabolic pathways(ko01100);;Biosynthesis of secondary metabolites(ko01110)	--	--	--	--	--	--	--	--	--
neg_2144	4-Amino-5-hydroxymethyl-2-methylpyrimidine	169.0792381	184.0915796	169.6204741	396.0044282	393.4029155	343.1050248	752.1000984	478.4641584	665.580491	1105.317008	1061.232741	1565.672967	1269.90487	945.8472053	910.3604875	1419.855257	976.3517358	1156.663815	618.1248539	243.0290549	1367.009302	538.0080402	238.5986477	932.7507586	513.5014888	417.3546879	1140.629367	275.9234736	472.8358627	522.4448337	347.5661214	284.7612541	260.5785959	34.15530628	C6H9N3O	323.156827	3.9804	C01279	Thiamine metabolism(ko00730);;Metabolic pathways(ko01100);;Biosynthesis of cofactors(ko01240);;ABC transporters(ko02010)	--	--	--	--	HMDB0247327	--	Organic compounds	Organoheterocyclic compounds	Diazines
neg_2148	trans-hexacos-2-enoyl-CoA	23.78358814	31.17972147	41.91271076	8.174752948	4.014913213	2.819335503	3.676333261	6.91592965	8.123785704	15.11888413	0.550626382	7.282029074	4.753257998	1.567454429	8.644380649	3.771720619	0.2286673	0.935647759	142.6331583	0.046830248	95.8397977	5.773611509	138.1077964	0.228424189	88.44335186	0.931808886	40.51145436	177.7085968	33.06217712	51.58355301	6.76939888	4.133157326	95.29513646	25.44104404	C47H84N7O17P3S	1142.50754	3.994666667	--	--	LMFA07050383	Fatty Acyls [FA]	Fatty esters [FA07]	Fatty acyl CoAs [FA0705]	--	--	--	--	--
neg_2152	Prunasin	3536.838055	3374.646152	3518.06967	2958.172647	3228.629969	2709.704643	3003.610093	2949.081817	3008.561448	2932.045161	2658.612691	2823.784538	2470.394463	2847.678662	2952.447184	2634.187471	2469.562051	2632.779768	2912.31548	2829.762336	3084.206071	2599.470795	2681.284501	2583.873696	2645.297032	3429.1625	2466.929341	2754.891726	2603.201476	2531.61509	2671.803269	3072.585996	2877.836047	-21.72913704	C14H17NO6	649.2122008	3.987533333	C00844	Cyanoamino acid metabolism(ko00460);;Metabolic pathways(ko01100);;Biosynthesis of secondary metabolites(ko01110)	--	--	--	--	HMDB0034934	99-18-3	Organic compounds	Organic oxygen compounds	Organooxygen compounds
neg_2153	Corylin	7295.401637	6970.712529	6987.379931	4832.742228	4936.188468	4437.021367	5011.465113	4860.351716	4856.647652	5310.437052	5016.581648	5117.064421	4783.338672	5294.963543	5446.531161	5136.193534	4893.519797	5480.665418	5615.961242	5877.239476	5747.843284	5812.90317	6371.512854	5633.149406	5703.653839	7944.404183	5328.256273	7019.356421	6545.748957	6369.412653	6558.941992	7765.064691	6790.400163	-3.475273294	C20H16O4	685.2056959	3.987533333	--	--	LMPK12050033	Polyketides [PK]	Flavonoids [PK12]	Isoflavonoids [PK1205]	--	--	--	--	--
neg_2158	2,5-Dihydroxybenzaldehyde	8.232905081	13.54091709	16.49497182	7.305640158	3.963513114	6.414583458	2.75621774	5.989789374	2.778086736	7.634469604	4.682006424	5.620760384	6.369718459	9.858362676	4.410151359	7.025864781	6.639530928	5.850435344	8.351343125	9.878224098	6.139586471	9.385635037	14.28707752	14.63715174	13.84312104	9.669464024	13.33653211	16.68416413	16.48391129	22.16686829	16.5898536	34.92984206	15.89063216	-4.878506288	C7H6O3	137.0237442	4.001816667	C05585	Tyrosine metabolism(ko00350);;Metabolic pathways(ko01100);;Microbial metabolism in diverse environments(ko01120)	--	--	--	--	HMDB0004062	1194-98-5	Organic compounds	Organic oxygen compounds	Organooxygen compounds
neg_2160	2,6-Dimethyl-1,7-octadien-3,6-diol	85.78836556	133.6362069	109.6261675	104.9866463	94.82969879	81.20250256	86.24857334	96.05199107	91.3410257	119.2607611	112.5270578	110.9068496	122.8752687	128.0313807	114.950024	144.5564214	109.77097	136.2093669	152.1225272	111.4939071	181.5041723	139.3000922	100.0224624	142.9585997	140.1140328	174.2835009	144.3598216	111.6696017	144.3742304	125.8799538	148.4565737	165.382258	153.506371	-4.130451488	C10H18O2	169.1227007	4.001816667	--	--	--	--	--	--	--	--	--	--	--
neg_2161	2,2'-(3-methylcyclohexane-1,1-diyl)diacetic acid	487.9443948	541.6522155	543.5259512	709.2062501	649.1504765	625.6420998	640.511696	681.9661692	620.7139746	742.0556499	764.1993921	743.7868568	736.5206442	835.9072494	786.624216	818.0777569	745.7203445	901.5470018	802.5346178	832.383057	841.2478183	813.2596112	715.2255295	851.5911081	822.3483231	856.9000323	860.8452603	730.0227067	807.7839555	791.4979332	831.9298466	1007.902497	833.2360392	-2.76866114	C11H18O4	213.1126398	4.001816667	--	--	--	--	--	--	--	--	--	--	--
neg_2162	Butyl Beta-D-Fructopyranoside	854.9135468	833.7926695	916.5468613	949.3596772	989.25561	984.1545089	889.3474783	996.3538142	944.4997936	1056.605399	984.3118449	1044.628956	993.7969237	1117.209929	1065.09308	1094.654915	1045.149616	1210.781476	1129.398851	1184.135385	1295.597973	1108.402937	1058.632276	1251.051395	1117.264552	1335.290571	1182.025597	1099.50081	1238.730022	1233.869475	1189.651373	1414.256793	1322.116174	39.86178923	C10H20O6	257.1100686	4.001816667	--	--	--	--	--	--	--	--	--	--	--
neg_2164	Coumaryl acetate	1350.190987	1475.441969	1518.17779	4149.081866	4453.670315	4180.277731	3451.338825	4688.22616	4340.656926	1945.896715	3710.209687	2752.355566	2781.020511	2016.92977	1041.179273	2251.929878	2300.80663	3358.064807	580.4084144	2610.490735	1370.371915	444.1421825	260.3584906	668.9202091	279.7605859	301.9517763	658.6031452	299.483601	304.9700923	339.5047763	277.9136622	304.2980057	279.9082835	0.839044274	C11H12O3	237.0770083	4.00895	C20465	Phenylpropanoid biosynthesis(ko00940);;Biosynthesis of secondary metabolites(ko01110)	--	--	--	--	HMDB0304297	--	Organic compounds	Benzenoids	Benzene and substituted derivatives
neg_2165	phosphinothricin	444.1418507	523.3093931	511.9228286	563.8337277	355.2633216	434.5222047	365.3060822	512.4927001	397.3151768	340.0245189	897.8781959	442.5625377	917.7719327	536.5699585	247.6217588	899.5847258	809.6493308	1340.082848	433.1214421	282.1645109	519.5767508	447.4648037	191.453725	623.6392436	439.658943	405.5957305	575.5716941	227.2042489	399.8997221	379.3393728	157.8031701	171.4630175	218.5482377	8.826090255	C5H12NO4P	421.1178359	4.00895	C04650	Phosphonate and phosphinate metabolism(ko00440);;Biosynthesis of secondary metabolites(ko01110)	--	--	--	--	HMDB0252799	--	Organic compounds	Organic acids and derivatives	Carboxylic acids and derivatives
neg_2170	Montanoyl-CoA	67.22066135	67.30243814	77.20758355	26.35222342	31.22873535	27.49287675	22.28314144	20.80829125	26.57751828	16.63845883	12.8374105	36.96082223	124.4542291	33.33472511	16.04693084	130.8997611	105.383065	288.4714887	90.48563193	7.673632329	308.3288744	41.42580249	33.3281111	109.7594032	72.91519134	60.9815523	237.744699	60.09033099	120.361101	65.74337644	125.6095811	16.58342716	43.53387474	9.779479339	C49H90N7O17P3S	1194.51882	4.016083333	C21934	Biosynthesis of unsaturated fatty acids(ko01040);;Fatty acid metabolism(ko01212)	LMFA07050351	Fatty Acyls [FA]	Fatty esters [FA07]	Fatty acyl CoAs [FA0705]	--	--	--	--	--
neg_2180	1-octen-3-one	5824.865501	5699.303216	6094.993366	195.467595	103.6345002	168.1870899	138.516984	174.3760266	134.8398916	139.6021786	252.6629938	260.3262643	751.985069	324.2771303	135.2536193	468.9350633	382.3470729	422.2141827	349.9862442	64.08193369	99.50437943	186.5529363	74.20216344	90.38695573	93.31526035	71.2620605	235.4208375	88.93501168	78.44893238	103.6291889	104.2943898	142.2253573	89.10637535	-6.254387039	C8H14O	125.0963999	4.043966667	--	--	LMFA12000011	Fatty Acyls [FA]	Oxygenated hydrocarbons [FA12]	--	HMDB0031309	4312-99-6	Organic compounds	Organic oxygen compounds	Organooxygen compounds
neg_2181	Azelaic acid	27826.27014	26604.35081	27912.17386	1363.598766	804.6997036	1205.478752	1054.219856	1365.50957	975.665822	1068.234171	2005.030829	1687.712122	3897.295287	2344.428996	987.7572413	2646.639093	2666.961169	2734.657765	2179.802445	554.4637007	710.8469648	1286.509117	698.9132336	673.2838603	694.4071941	588.50278	1516.209777	713.5281021	588.6555236	775.1490275	749.8859502	1039.115975	693.8368439	-5.663491449	C9H16O4	187.0965172	4.043966667	C08261	--	LMFA01170054	Fatty Acyls [FA]	Fatty Acids and Conjugates [FA01]	Dicarboxylic acids [FA0117]	HMDB0000784	123-99-9	Organic compounds	Lipids and lipid-like molecules	Fatty Acyls
neg_2187	Pinocarvone	42.8296089	52.17796516	48.1762775	245.2085408	242.2083471	213.8943376	101.4691772	220.0953482	194.3165375	37.45047275	75.88885969	44.35993324	43.75075277	34.89671715	18.68294542	45.48300345	40.53780979	79.9524818	12.63014343	5.38E-12	23.10613832	10.0187906	5.38E-12	19.35511507	5.38E-12	1.829171703	15.45330602	0.018791348	1.601414015	1.390819589	2.174293586	0.026225798	5.38E-12	-1.890441936	C10H14O	149.0969049	4.0511	C09884	Limonene and pinene degradation(ko00903)	LMPR0102090023	Prenol Lipids [PR]	Isoprenoids [PR01]	C10 isoprenoids (monoterpenes) [PR0102]	--	--	--	--	--
neg_2188	Robinlin	2765.052788	2659.366136	2851.579858	440.5258067	373.9790941	584.7114748	393.297259	417.0178127	438.1272909	448.9582258	471.5241363	456.4488549	621.8819756	494.8422361	405.5487783	503.5168962	523.921508	548.1086872	458.8141886	471.0467394	434.3500427	449.8974181	354.5670456	528.7811509	545.6414025	478.8514062	524.9118833	391.3522846	499.5653367	445.6138436	482.7452201	594.9214965	468.9002525	-1.217996975	C11H18O3	243.123556	4.0511	--	--	--	--	--	--	--	--	--	--	--
neg_2192	3-Oxopropanoate	183.4312383	194.2245341	209.2183088	82.25744038	80.01050355	69.8001268	57.29831113	87.07712343	75.59991881	90.7079786	104.4413048	98.92318057	129.7439685	88.28335669	47.37638676	146.5155784	163.3406486	189.8374948	78.02034747	52.98705795	103.3209179	111.2221582	45.66909106	105.8210857	110.4567302	76.06465097	125.316483	90.88930335	89.59643415	104.5943852	101.6872251	44.8353592	69.72123131	-0.55309767	C3H4O3	221.0895536	4.0511	C00222	Pyrimidine metabolism(ko00240);;beta-Alanine metabolism(ko00410);;Inositol phosphate metabolism(ko00562);;Chloroalkane and chloroalkene degradation(ko00625);;Propanoate metabolism(ko00640);;Carbon fixation pathways in prokaryotes(ko00720);;Metabolic pathways(ko01100);;Microbial metabolism in diverse environments(ko01120);;Carbon metabolism(ko01200)	--	--	--	--	HMDB0011111	926-61-4	Organic compounds	Organic oxygen compounds	Organooxygen compounds
neg_2193	2-hydroxybutyric acid	208.3299986	217.1512949	265.435119	23.48065061	18.03115985	38.10407261	10.20930929	15.06598494	20.96829362	33.95322455	10.20603031	23.36887186	28.35724797	21.54576252	34.59144101	25.21519265	32.97623757	25.45687513	40.46812907	40.76824549	30.65704023	40.90793093	33.98082675	39.2957013	41.10371149	55.62657329	34.14316889	49.30669727	68.48594476	49.19185271	47.05834671	72.84204691	31.08468918	6.484545625	C4H8O3	207.0887612	4.058233333	C05984	Propanoate metabolism(ko00640)	--	--	--	--	HMDB0000008	3347-90-8	Organic compounds	Organic acids and derivatives	Hydroxy acids and derivatives
neg_2199	L-Kynurenine	162.1009975	159.1026688	173.249088	179.7799443	177.6899218	169.8711699	180.960869	174.3615628	186.804088	268.9680128	252.6559781	267.7990328	234.6103735	293.004727	432.7135139	281.1808008	350.2846038	317.1900421	348.228978	342.6312808	282.044586	607.5197777	515.36937	402.4634098	435.589342	411.8132179	354.2151771	516.7965584	457.1729541	549.9367006	400.0073123	640.4717891	525.5188673	-1.227983925	C10H12N2O3	229.0592045	4.065366667	C00328	Tryptophan metabolism(ko00380);;Metabolic pathways(ko01100);;Biosynthesis of cofactors(ko01240);;African trypanosomiasis(ko05143)	--	--	--	--	HMDB0000684	2922-83-0	Organic compounds	Organic oxygen compounds	Organooxygen compounds
neg_2200	Ala-HoPhe-OH	1491.687542	1613.826443	1597.889538	5844.056491	9911.869716	6484.836487	8427.910742	8593.974858	6487.654742	4346.103757	4949.636148	5689.556359	2539.047247	4617.999183	6083.3794	4036.610357	3753.388668	3660.668506	2894.965975	7185.55407	3028.635474	2271.68514	2236.382885	2394.706865	1896.837762	2658.658295	1789.946926	1991.691506	2098.389253	2031.885838	1726.453598	1572.865346	2005.014871	-29.76278497	C18H18N2O6	357.0985513	4.065366667	--	--	--	--	--	--	--	--	--	--	--
neg_2201	HoPhe-Asp-OH	821.0689684	788.1479598	800.8441254	3147.263954	5204.502816	3239.906629	4580.633247	4612.832478	3346.140236	2277.057097	2533.763211	2749.080748	1296.829002	2374.477079	3098.368201	2075.046611	2088.837816	2037.318783	1630.823985	3780.131002	1816.805939	1370.577736	1478.699989	1494.803351	1258.242639	1787.132862	1217.607543	1237.816438	1327.162831	1320.537441	1317.724328	1247.095611	1466.729339	-19.87905111	C19H18N2O8	401.0910456	4.065366667	--	--	--	--	--	--	--	--	--	--	--
neg_2207	Maltose 6'-phosphate	42.47116215	50.07024146	45.76665199	225.0275919	257.4455307	223.7103634	229.3961167	231.248293	222.6588718	183.8353696	179.7482531	182.0039285	190.8036512	180.1946023	149.5064257	162.4893875	139.0648222	165.1809523	148.8944904	179.3060304	136.1599217	103.6400565	77.66656937	101.0180155	102.7115688	105.6556261	90.3564093	65.19350439	81.44177726	74.11942596	102.9338311	68.46017204	97.21265441	-24.18156028	C12H23O14P	421.065059	4.07965	C02995	Starch and sucrose metabolism(ko00500);;Metabolic pathways(ko01100);;Phosphotransferase system (PTS)(ko02060)	--	--	--	--	--	--	--	--	--
neg_2208	CDP-DG(16:0/20:4(5Z,8Z,11Z,14Z))	76.89075417	32.46504184	58.20958579	20.70430478	15.80749779	2.434279278	7.284653098	9.519384495	5.886099733	7.671331105	0.605111437	3.232428453	3.39987426	4.997761624	5.81326491	66.0602541	21.95210653	19.38119843	112.0721432	8.044814616	260.2174444	74.51291696	152.9069597	18.70377416	236.5877916	1168.359754	95.97685202	337.4476787	392.4455556	72.58488718	333.1903462	127.4271886	311.546082	6.891549311	C48H81N3O15P2	1046.519397	4.086783333	--	--	LMGP13010008	Glycerophospholipids [GP]	CDP-Glycerols [GP13]	CDP-diacylglycerols [GP1301]	HMDB0006973	--	Organic compounds	Organic oxygen compounds	Organooxygen compounds
neg_2209	Dihydrouracil	7.512303433	9.549990438	12.54726191	13.34973244	15.11354354	9.736466428	12.35174087	8.78188873	17.24853639	11.58771757	7.328695991	13.6646605	8.333312482	9.581523716	14.28906917	5.941491307	7.841080447	5.502379222	11.5658211	5.8764067	16.18212679	18.33898877	24.25354438	14.37432262	20.36142392	23.93516878	16.64536676	33.84783824	18.92431851	44.57424879	26.87149126	15.07717654	20.45701664	0.529735741	C4H6N2O2	159.0411907	4.093916667	C00429	Pyrimidine metabolism(ko00240);;beta-Alanine metabolism(ko00410);;Pantothenate and CoA biosynthesis(ko00770);;Metabolic pathways(ko01100)	--	--	--	--	HMDB0000076	504-07-4	Organic compounds	Organoheterocyclic compounds	Diazines
neg_2210	cis-3-(3-Carboxyethenyl)-3,5-cyclohexadiene-1,2-diol	180.4528767	95.70103753	129.2833817	0.260440404	0.191802561	1.748151315	6.533665969	5.859983608	4.293410992	5.620730918	5.38E-12	4.330270782	0.501814842	2.598318908	1.588915525	0.418574221	5.38E-12	5.38E-12	0.550364052	0.493480826	7.959081483	5.920294484	0.099406513	0.032376703	2.049598465	0.008163136	1.769067425	0.135504773	0.398870982	0.070703229	3.038597388	12.05140626	4.19226675	-6.112844809	C9H10O4	181.0495195	4.093916667	C12622	Phenylalanine metabolism(ko00360);;Metabolic pathways(ko01100);;Microbial metabolism in diverse environments(ko01120);;Degradation of aromatic compounds(ko01220)	--	--	--	--	--	--	--	--	--
neg_2214	METHYL 7-DESHYDROXYPYROGALLIN-4-CARBOXYLATE	164.1363489	139.9965631	158.2079556	213.3029603	185.828135	175.2102763	195.8904678	181.0778014	185.4245006	298.4457881	244.1619717	221.5238803	248.4402311	278.8390739	333.6534575	248.8836729	248.4056767	319.2941131	342.9708962	381.5390881	493.5198588	1897.55235	6548.081013	1607.244544	1875.421848	3424.021715	406.7774713	8736.177887	4238.45523	7901.106014	5352.545862	1985.837143	1257.622263	-1.209341611	C13H10O6	261.0401447	4.101066667	--	--	--	--	--	--	--	--	--	--	--
neg_2219	N-METHYLANTHRANILIC ACID	3.073700461	3.851471214	4.262922351	26.23005669	31.7920024	26.38643769	34.80346591	35.10609298	33.35755136	46.96896095	48.04049297	37.7029826	40.17486865	41.13413642	43.69977275	49.92738481	50.55637882	51.34150651	51.01172231	58.25154898	32.84410641	56.56910673	57.70443583	52.99408562	56.44773035	52.31784404	50.67118914	59.80450288	50.51016856	57.49568448	44.22937246	57.61572914	51.39580666	0.242198247	C8H9NO2	150.0560887	4.1082	C03005	Biosynthesis of various alkaloids(ko00996);;Biosynthesis of alkaloids derived from shikimate pathway(ko01063);;Biosynthesis of secondary metabolites(ko01110)	--	--	--	--	HMDB0032609	119-68-6	Organic compounds	Benzenoids	Benzene and substituted derivatives
neg_2222	2-Formaminobenzoylacetate	740.2445828	530.8902752	471.0829312	401.7047245	557.7823822	414.1528348	467.6764142	477.4739904	541.2107753	601.8727395	908.3770351	671.3575203	817.9027601	680.6728918	612.427916	949.0377126	1126.518047	1278.120146	736.3090723	450.5150869	837.8205565	711.8043038	452.6544432	752.0448759	666.4131302	761.0791949	975.3033754	458.5006645	642.4795434	547.5291825	563.6086248	389.8061101	458.9636045	-2.359973093	C10H9NO4	459.1035411	4.1082	C05835	Tryptophan metabolism(ko00380)	--	--	--	--	--	--	--	--	--
neg_2223	Tetrahydropteroyltri-L-glutamic acid	615.0339727	398.5886811	411.3918248	756.8330652	672.7877119	634.289292	835.5835214	737.8380456	729.4995349	1092.579879	1603.547153	1279.472331	1177.590385	1138.338907	856.8747083	1356.77724	1402.355326	1935.944992	541.7417614	354.6993212	680.6878173	597.8614286	320.1260875	784.2698448	438.020052	510.4115779	670.438767	324.9484908	458.2342962	454.7770523	332.076899	341.7411804	317.1817892	-23.2651272	C24H34N8O12	661.1844506	4.1082	--	--	--	--	--	--	HMDB0012290	88903-89-3	Organic compounds	Organoheterocyclic compounds	Pteridines and derivatives
neg_2225	cis-2-Carboxycyclohexyl-acetic acid	240.9663052	222.5527672	219.0699092	57.59877814	55.89263219	50.38415189	43.98647329	52.39257744	46.51059269	40.13442512	32.87868793	24.92378158	34.17478299	27.98257707	33.09310866	39.08902117	32.8891924	33.91380396	27.50072059	25.86448527	26.51966663	29.68048733	26.30277781	31.48280808	32.7251306	30.96989379	25.71677642	41.96493916	38.59902541	24.53836161	41.63150586	40.39347518	32.2414042	-16.31788408	C9H14O4	207.0608402	4.122466667	C14112	Naphthalene degradation(ko00626);;Microbial metabolism in diverse environments(ko01120)	--	--	--	--	--	--	--	--	--
neg_2229	Pseudolaric acid B-glucopyranoside	5119.676471	5480.311203	5504.462766	2582.022976	2607.311109	2356.39652	2488.944659	2563.032786	2636.218704	2515.80902	2487.20267	2496.691855	2877.958385	2747.310126	2527.905098	2701.405809	2637.19763	2944.111985	2790.410452	2846.727706	2681.418852	2894.743634	2453.75357	3020.670007	2804.646824	3449.808336	3234.4818	2640.404601	3209.302168	3035.732798	2775.605572	3614.757429	2907.558498	-23.80409131	C29H38O13	615.191764	4.122466667	--	--	--	--	--	--	--	--	--	--	--
neg_2232	Methyl-3-methylthioproprionate	504.3969711	520.6490837	580.8929624	726.6936292	712.8919947	659.5407002	692.7823016	722.6932613	673.4963011	543.1804484	632.5899235	598.5429311	738.6591751	706.4246991	607.3545057	596.1085461	658.7042978	805.657365	673.7871807	823.753867	606.8514504	553.6743059	487.3894105	596.7471801	570.8276002	657.1003632	581.9008916	515.384811	565.1637395	537.5648089	477.4900381	523.5547769	535.4951241	-1.302821454	C5H10O2S	327.0938029	4.129616667	--	--	--	--	--	--	--	--	--	--	--
neg_2235	5-Dehydro-4-deoxy-D-glucarate	331.3215587	278.4988981	304.6734758	191.6589981	200.0004664	172.9573941	188.2948701	203.8214223	160.779792	135.7289388	121.794569	121.5686639	132.5383655	125.5657658	151.0317128	144.7285097	155.233705	133.2283597	115.5112441	171.4727344	90.42914543	133.0943925	114.4893893	118.7635406	133.6203503	112.2809662	107.2921789	139.8393993	118.2423263	125.1149405	129.718374	148.8760975	119.0676864	7.632333227	C6H8O7	213.003136	4.13675	C00679	Ascorbate and aldarate metabolism(ko00053);;Metabolic pathways(ko01100)	--	--	--	--	--	--	--	--	--
neg_2236	Novobiocin	5737.683541	5820.620003	5846.039876	5267.292887	5888.000261	5190.273857	5429.692176	5445.624738	5499.746766	4899.152595	4599.686048	5054.448447	4167.308876	4766.797743	5600.426477	4149.85114	4183.064131	4305.805385	4383.953824	4812.629383	4070.179154	4016.934611	4386.039916	4120.055349	4003.427277	4859.889228	3744.702255	4357.935887	4058.69797	4106.490131	4028.135033	5060.722146	4439.413214	8.729532068	C31H36N2O11	633.2119223	4.143883333	C05080	Novobiocin biosynthesis(ko00401);;Metabolic pathways(ko01100);;Biosynthesis of secondary metabolites(ko01110)	--	--	--	--	HMDB0015185	303-81-1	Organic compounds	Phenylpropanoids and polyketides	Coumarins and derivatives
neg_2242	Nomilinic acid	289.1373508	328.4185057	383.1009448	710.1379353	690.262545	583.372115	804.6449762	662.1935027	723.3458956	675.1703026	678.042264	666.2273714	778.8252763	701.1735045	616.982727	742.1084477	741.3730067	850.9252594	790.535006	921.783245	705.1251007	759.6828474	588.4640452	824.5040621	780.8676335	771.7485751	895.8339027	669.4677499	789.6977828	797.8179511	828.8492324	971.73373	850.2764689	-26.04212728	C28H36O10	567.1863882	4.15105	--	--	--	--	--	--	HMDB0035771	35930-20-2	Organic compounds	Organic oxygen compounds	Organooxygen compounds
neg_2245	Germacrene A acid	35.13958289	37.45277561	69.57215622	97.25232285	109.7416439	118.854092	90.28402018	113.0177708	114.8588096	93.42432614	105.0761516	110.1605631	104.212901	94.14158164	119.348635	102.0251103	89.41863078	123.441163	102.8524166	128.2605808	136.7146542	104.0947563	109.1699771	108.1425583	107.8120835	128.3319639	110.4235495	113.7266334	128.7960586	123.1943712	125.1752474	176.0739859	125.013148	0.661064984	C15H22O2	269.131536	4.158183333	C19678	Sesquiterpenoid and triterpenoid biosynthesis(ko00909);;Biosynthesis of secondary metabolites(ko01110)	--	--	--	--	--	--	--	--	--
neg_2252	3-Succinoylpyridine	755.34565	767.0612261	1108.882571	382.2784812	257.5709679	276.8411434	295.1623071	328.7732518	252.4582229	184.5153776	229.4735582	194.6516041	259.5580341	207.3920145	183.7463988	239.5770095	206.3861273	244.049958	201.445702	181.6991058	222.5382609	283.0245584	197.9698117	266.4922455	278.1513082	267.3923644	314.4715625	231.1746247	352.7932156	298.4818007	284.2230168	249.1721979	276.7577437	2.193682298	C9H9NO3	417.1271522	4.165316667	C19569	Nicotinate and nicotinamide metabolism(ko00760);;Metabolism of xenobiotics by cytochrome P450(ko00980);;Metabolic pathways(ko01100);;Microbial metabolism in diverse environments(ko01120);;Chemical carcinogenesis - DNA adducts(ko05204)	--	--	--	--	HMDB0000992	4192-31-8	Organic compounds	Organic acids and derivatives	Keto acids and derivatives
neg_2255	6-Thioinosine-5'-monophosphate	346.7408144	406.3510063	406.593546	49.07778825	102.2295753	53.10259123	72.32891385	58.19975177	64.86220663	882.184117	564.5199068	1363.542817	805.7521096	1309.663162	1523.112023	891.5962795	1197.060713	690.9012431	2639.756858	108.955748	942.4226599	738.30461	1098.558815	1382.518063	1180.177607	604.8108285	783.3802381	797.9205608	577.988085	1244.325238	322.2402169	201.342582	594.0959093	7.627523364	C10H13N4O7PS	409.0252359	4.165316667	C04646	Drug metabolism - other enzymes(ko00983)	--	--	--	--	HMDB0060416	--	Organic compounds	Nucleosides, nucleotides, and analogues	Purine nucleotides
neg_2258	4-Hydroxybenzoic acid	165.1488617	169.2634036	179.4254268	25.08669661	26.778122	18.99788057	22.53608755	25.63116919	19.99433526	15.23288988	16.96775708	10.65904351	18.47177014	11.56848835	16.91479523	10.53027078	13.49974506	14.46719413	8.82196218	13.97552284	13.99402957	15.95922686	14.19930871	12.07281122	24.50691699	17.64129691	13.94171777	13.69017004	17.06738329	15.7493223	15.14732776	14.37159286	13.99642553	-5.227558582	C7H6O3	137.0236961	4.1796	C00156	Ubiquinone and other terpenoid-quinone biosynthesis(ko00130);;Benzoate degradation(ko00362);;Bisphenol degradation(ko00363);;Toluene degradation(ko00623);;Aminobenzoate degradation(ko00627);;Folate biosynthesis(ko00790);;Biosynthesis of phenylpropanoids(ko01061);;Metabolic pathways(ko01100);;Biosynthesis of secondary metabolites(ko01110);;Microbial metabolism in diverse environments(ko01120);;Deg…	--	--	--	--	HMDB0000500	99-96-7	Organic compounds	Benzenoids	Benzene and substituted derivatives
neg_2260	16alpha-Hydroxyestrone	9326.734569	6731.009394	7377.111038	1696.519967	2038.445284	2114.581993	2392.37466	4823.435207	2130.739855	683.8281064	593.4978729	749.0658863	642.2063679	535.0118936	591.8024606	481.732148	612.4684156	687.518895	456.2720148	488.4063292	419.0115576	406.0211372	389.1087016	478.0813374	430.3869788	457.1348927	410.1724706	484.0020953	457.2675972	425.3063805	508.8169235	571.8129791	466.5091377	-5.451146509	C18H22O3	321.124736	4.1796	C05300	Steroid hormone biosynthesis(ko00140);;Metabolic pathways(ko01100)	LMST02010041	Sterol Lipids [ST]	Steroids [ST02]	C18 steroids (estrogens) and derivatives [ST0201]	HMDB0000313	966-06-3	Organic compounds	Lipids and lipid-like molecules	Steroids and steroid derivatives
neg_2262	L-Aspartyl-L-Phenylalanine	892.844127	898.8763218	987.9292141	897.9593849	1038.330051	931.4512464	904.3094091	1001.669462	963.3271123	913.2515812	835.4700306	954.4548836	705.8594817	808.1400994	927.0453676	728.9092466	745.2032448	728.9594693	671.3009292	809.6181891	619.2707093	526.3286202	571.3282541	612.5960521	561.2567762	628.1091253	530.1509946	594.8855854	565.1758541	556.8078474	533.7705298	670.3870809	526.2670583	13.04726832	C13H16N2O5	605.2173553	4.1796	--	--	--	--	--	--	HMDB0000706	13433-09-5	Organic compounds	Organic acids and derivatives	Carboxylic acids and derivatives
neg_2267	D-Tagaturonate	6410.505005	6141.85599	6581.527396	7211.544766	5178.448456	4895.961332	7148.756971	6154.532043	7137.92757	2756.10796	2476.502118	2780.017186	2000.284053	2761.755845	2744.596363	2143.338634	1904.511643	2361.573693	1703.647301	2302.101522	1534.924719	1117.235485	1022.697397	1253.843294	799.6564143	719.1914884	861.7538443	894.3236721	669.5055387	936.2306658	877.8414211	729.2742736	964.8837966	-43.9438432	C6H10O7	433.0664542	4.186733333	C00558	Pentose and glucuronate interconversions(ko00040);;Ascorbate and aldarate metabolism(ko00053);;Inositol phosphate metabolism(ko00562);;Metabolic pathways(ko01100)	--	--	--	--	HMDB0011731	3470-36-8	Organic compounds	Organic acids and derivatives	Hydroxy acids and derivatives
neg_2272	(S)-2-Aminobutanoate	16.05996979	13.92683181	13.85719051	228.0360555	276.741622	214.30678	218.044897	222.7665021	204.5098954	313.4632035	251.7363573	259.3488842	235.8887544	295.3458722	343.099664	242.389351	285.7193495	271.9727036	294.333933	384.0344015	258.1691885	302.8058529	333.0592499	298.8157291	271.359031	298.9488266	261.4145652	309.9427466	298.4137633	292.5550538	265.6127067	408.5139506	288.2021343	2.467268117	C4H9NO2	251.1253685	4.201016667	C02356	Cysteine and methionine metabolism(ko00270);;Metabolic pathways(ko01100)	--	--	--	--	HMDB0000452	1492-24-6	Organic compounds	Organic acids and derivatives	Carboxylic acids and derivatives
neg_2279	Loroglossin	3739.234041	3549.307015	3516.796974	2950.825755	2972.970772	2727.998064	3115.482916	2913.817944	2867.464325	3706.954149	3672.329077	3618.31042	3562.616044	3724.441748	3477.843422	4317.863911	3999.437703	4685.553449	3572.546339	3380.105119	3558.09887	3501.910178	3154.193737	3902.59484	3328.433882	3868.253662	3595.822388	3225.17062	3725.722976	3336.761887	3264.698449	3621.931016	3599.98942	-27.51561507	C34H46O17	761.2229174	4.20815	--	--	--	--	--	--	--	--	--	--	--
neg_2282	4-Hydroxy-9-fluorenone	2979.715461	3513.861972	3237.2995	180.4077137	182.834449	159.2896326	141.7034498	166.1810484	190.2403176	150.6697985	111.8477153	125.5094366	110.5510499	134.0083964	120.8720116	126.9678993	140.9222916	129.8779491	118.3975233	117.6830831	108.1353772	113.4032148	104.7056955	125.4213486	107.4538835	111.7693954	107.9369679	132.7646346	128.7430165	171.2379571	137.7834831	123.2070619	102.5786867	-20.86325374	C13H8O2	451.0937689	4.222416667	C07723	Polycyclic aromatic hydrocarbon degradation(ko00624);;Microbial metabolism in diverse environments(ko01120)	--	--	--	--	--	--	--	--	--
neg_2287	Formononetin	10555.44378	10811.92073	10663.95635	7926.764117	8543.954167	7656.810549	8284.017561	8134.563956	8117.130832	8871.494102	8477.611729	8787.668715	8333.438647	8923.332987	9119.42715	9445.48189	9394.873676	10291.35603	8937.87827	9672.472782	9002.790633	9558.950118	8408.992996	10006.76166	9124.167267	9824.240456	9810.322998	8407.400392	9771.229596	9062.009405	8655.881067	9940.619354	9735.554926	0.930748267	C16H12O4	595.1614677	4.222416667	C00858	Isoflavonoid biosynthesis(ko00943);;Biosynthesis of phenylpropanoids(ko01061);;Metabolic pathways(ko01100);;Biosynthesis of secondary metabolites(ko01110)	LMPK12050037	Polyketides [PK]	Flavonoids [PK12]	Isoflavonoids [PK1205]	HMDB0005808	485-72-3	Organic compounds	Phenylpropanoids and polyketides	Isoflavonoids
neg_2288	Salicin	3162.069218	3403.939625	3144.261542	2986.089875	3290.062885	2921.814862	3071.732629	3054.879116	3120.579379	2798.602716	2558.260215	2790.763703	2484.219508	2595.919487	2798.901312	2363.441527	2411.134932	2457.561046	2503.752789	3025.97102	2299.836451	2252.997654	2279.735858	2312.345638	2249.826421	2601.711121	2150.325745	2456.23295	2351.095356	2315.759807	2333.883205	3145.736864	2485.543744	-3.106130227	C13H18O7	617.2069313	4.215283333	C01451	Glycolysis / Gluconeogenesis(ko00010);;Biosynthesis of phenylpropanoids(ko01061);;Phosphotransferase system (PTS)(ko02060);;Taste transduction(ko04742)	--	--	--	--	HMDB0003546	138-52-3	Organic compounds	Organic oxygen compounds	Organooxygen compounds
neg_2289	Gingerglycolipid B	22292.17063	20982.03867	22412.94149	277.8208125	239.8444393	256.8688702	196.8238014	223.7165033	239.5642217	227.5425804	303.7573255	261.5424228	430.4263395	187.1072666	153.1125841	299.6435748	340.2202318	457.2820911	158.0666748	79.32262786	280.8860205	171.9385141	103.5806853	214.2135179	128.8220895	220.0552264	263.6497398	97.58447161	152.0091322	134.6333809	135.8141612	111.9465229	88.96581126	-6.382094657	C33H58O14	713.3477283	4.222416667	--	--	LMGL04010023	Glycerolipids [GL]	Glycosylmonoradylglycerols [GL04]	Glycosylmonoacylglycerols [GL0401]	HMDB0041094	88168-90-5	Organic compounds	Lipids and lipid-like molecules	Glycerolipids
neg_2293	Kaempferol 3-O-glucuronide	391.6314868	362.0968982	279.0160712	286.8333525	312.2930958	264.5727723	263.2002503	323.8585733	299.9523557	672.803506	498.0812387	760.9716285	511.3289918	677.2108302	1012.666579	478.5376434	404.6699212	371.3384251	1084.951681	301.8308761	780.0971587	791.5098393	722.2150663	531.095514	1284.756877	1221.471595	597.7256818	1225.082038	844.9862645	864.7041717	992.4248451	726.1211294	1187.220884	22.46600028	C21H18O12	483.0648749	4.229566667	--	--	--	--	--	--	HMDB0029500	22688-78-4	Organic compounds	Phenylpropanoids and polyketides	Flavonoids
neg_2297	AminoDAHP	0.476181151	0.128545732	0.006471035	0.699151207	0.549937771	0.731256537	0.079429117	0.09475061	0.50287537	46.27697969	49.05164521	42.51354279	58.99251465	66.0416254	33.74717296	38.83117491	37.18014334	29.70706554	84.75361253	0.03863838	91.84856636	50.83715783	35.61549213	46.80013164	46.65744326	38.3424212	44.49604633	43.24802298	17.41000126	41.08148306	36.89480261	50.789849	46.00208849	-6.361244694	C7H14NO9P	308.0134595	4.243833333	C12106	Biosynthesis of ansamycins(ko01051);;Biosynthesis of secondary metabolites(ko01110)	--	--	--	--	--	--	--	--	--
neg_2298	6,8a-Seco-6,8a-deoxy-5-oxoavermectin ''2a'' aglycone	7189.34375	7604.720314	6713.529723	294.7245687	133.3019372	210.0040236	127.4935084	140.8677281	196.9447555	55.84214654	41.13665157	33.03673069	51.17111746	22.96316821	12.69580347	8.6109149	18.76523457	11.0379296	15.09943755	6.678326787	56.62338426	6.410381614	10.85604354	2.349824057	2.51437154	35.10207113	13.98446302	13.21836533	10.09020904	5.364866692	24.84578128	11.96276728	16.59036333	-5.052550823	C34H50O8	585.3403296	4.243833333	C11969	Biosynthesis of 12-, 14- and 16-membered macrolides(ko00522)	--	--	--	--	--	--	--	--	--
neg_2300	PS(14:0/18:1(11Z))	37.01440351	4.848668624	10.524614	41.29110439	119.6969899	75.68350143	57.65384586	63.26352304	31.12418734	114.2660918	113.5517347	30.82145537	56.41581252	190.8738742	126.6883559	196.4500583	157.1104233	167.4789122	105.2364175	39.72013205	33.93549053	29.76970354	47.35552853	74.28320008	38.65440617	5.38E-12	89.88900102	42.74413078	101.2091998	77.15670398	73.43624656	391.675665	73.73558743	7.346050962	C38H72NO10P	768.4641737	4.2367	--	--	--	--	--	--	HMDB0112266	--	Organic compounds	Lipids and lipid-like molecules	Glycerophospholipids
neg_2302	(1R)-Glutathionyl-(2R)-hydroxy-1,2-dihydronaphthalene	527.3991471	439.4595299	427.2881355	374.4767959	381.4283638	342.0730527	404.8564696	379.6493901	356.7797905	702.0921515	616.651588	654.5054842	535.3284918	661.157583	616.2613975	816.4338303	727.9892295	826.2861138	558.4344983	492.2042938	458.8378887	522.4430894	332.3014365	633.7207964	480.1103697	413.7541992	478.7464091	305.8140054	427.5994583	427.2313193	340.4469176	335.3073613	372.4398714	-20.84350588	C20H25N3O7S	901.2565591	4.2367	C14793	Metabolism of xenobiotics by cytochrome P450(ko00980)	--	--	--	--	HMDB0060299	--	Organic compounds	Organic acids and derivatives	Carboxylic acids and derivatives
neg_2306	Decaketide tricyclic intermediate	1844.170868	1887.658135	1268.297774	1397.614416	1397.869327	1281.905306	1446.277905	1415.045892	1504.746344	2034.939765	2029.352473	2037.892619	2228.811484	2174.858012	2019.708466	2524.916971	2375.281754	2548.648061	2624.973429	2438.822346	2834.546845	2899.038989	2835.281966	2966.157355	2990.631445	3333.830868	3178.824394	3130.19336	3204.171338	3414.726569	4636.525421	1337.289621	3952.47729	6.196155891	C20H16O8	429.0851002	4.250966667	C18709	Biosynthesis of type II polyketide products(ko01057);;Metabolic pathways(ko01100);;Biosynthesis of secondary metabolites(ko01110)	--	--	--	--	--	--	--	--	--
neg_2309	Dihydromacarpine	453.989109	221.9987265	143.0416539	238.5039586	234.7452642	211.0181986	240.2871353	217.6226062	218.0846174	406.7418197	374.8592176	403.6038213	360.654036	433.5261711	404.3982833	443.261081	419.1421355	417.5259553	656.6164253	257.7841254	451.1774993	665.0007099	356.3238362	543.9300663	562.7047516	820.3485552	678.4006143	320.7952786	541.6715603	502.0850289	463.8786904	495.2265978	393.6122447	-7.988730009	C22H19NO6	845.2500446	4.250966667	C05316	Isoquinoline alkaloid biosynthesis(ko00950);;Metabolic pathways(ko01100);;Biosynthesis of secondary metabolites(ko01110)	--	--	--	--	--	--	--	--	--
neg_2314	4-Nitrophenol	228.7758353	292.7035664	263.1892362	135.739454	130.344202	131.8129631	135.6172599	129.241593	102.9905404	98.02186431	110.6314153	99.11876035	113.1146418	118.6948843	105.4623506	105.6469699	146.2945622	118.4983482	145.4717873	84.9063399	148.1634945	128.7293948	162.3347707	168.4799157	133.794806	235.6414157	161.4678282	137.6336519	117.3785456	172.4052869	139.9051262	78.96837276	145.4232842	0.451258983	C6H5NO3	138.0197293	4.26525	C00870	Aminobenzoate degradation(ko00627);;Microbial metabolism in diverse environments(ko01120)	--	--	--	--	HMDB0001232	100-02-7	Organic compounds	Benzenoids	Phenols
neg_2318	PA(14:0/0:0)	4854.799271	5040.052438	4739.477292	1849.455721	1769.750097	1687.577978	1700.461736	1790.908945	1709.348656	1719.653467	1621.288532	1675.411578	1643.312864	1818.954898	1806.735519	1744.346229	1631.965431	1840.941973	1874.578244	2124.482127	1995.659272	2598.602265	4215.210742	2380.62077	2998.283762	4065.153519	2131.473478	5268.997747	4294.96845	4101.188541	4076.104167	3924.068358	4078.787221	-21.31472869	C17H35O7P	417.1732946	4.26525	--	--	LMGP10050007	Glycerophospholipids [GP]	Glycerophosphates [GP10]	Monoacylglycerophosphates [GP1005]	HMDB0062321	--	Organic compounds	Lipids and lipid-like molecules	Glycerophospholipids
neg_2319	Maltotetraose	13498.60189	11866.30717	11213.74921	1228.272434	1351.5373	1126.421074	1133.261043	1287.58023	1191.372535	864.6794459	900.9996639	866.3013992	805.2082255	844.3293939	844.0388823	831.9554276	801.7794587	925.4448547	798.4174675	924.9004864	733.2768329	821.1335253	863.8870533	828.8127119	815.4381991	862.8674443	777.2570714	864.1869311	877.2754437	749.0482853	821.98104	958.6219059	906.2694892	4.267656994	C24H42O21	687.1993694	4.26525	C02052	--	--	--	--	--	HMDB0001296	34612-38-9	Organic compounds	Organic oxygen compounds	Organooxygen compounds
neg_2321	Agnuside	445.6677252	392.5986528	327.4749403	471.305197	553.3322913	433.6699254	616.9715638	515.9388274	512.1590336	852.2255678	887.8556778	926.219956	939.1963696	928.976602	809.4662312	906.3685706	985.6289045	1021.329038	976.5798986	729.3048287	871.6394589	545.728189	297.7406186	596.309467	386.4794584	439.5513109	876.3276995	304.8283299	449.8923434	369.0252466	419.2641141	361.2253914	342.523376	-0.904222447	C22H26O11	977.2923832	4.26525	C09765	--	--	--	--	--	HMDB0036561	11027-63-7	Organic compounds	Lipids and lipid-like molecules	Prenol lipids
neg_2322	NMNH	180.2706809	172.7679123	117.4479898	80.8022929	82.81920952	75.82941923	73.84822481	79.71877718	74.94964079	866.5311818	1152.952277	1243.493455	2107.220669	1340.780206	973.1128023	1066.511735	1650.408111	1755.320273	1721.850896	100.7400483	1683.445253	419.2736427	135.5829558	661.4361988	469.7540682	338.9192973	978.5367013	118.2768299	337.3044251	258.0473433	308.3310592	166.6222915	272.410232	-18.07389792	C11H17N2O8P	381.0643809	4.279516667	C21113	--	--	--	--	--	HMDB0304437	--	Organic compounds	Nucleosides, nucleotides, and analogues	Pyridine nucleotides
neg_2323	6-Deoxyerythronolide B	205.7228381	200.1659587	107.158102	163.1999668	156.2923701	121.0198386	143.6061407	132.9878452	130.2964225	266.7819487	215.3422767	237.6954992	361.299014	349.2320606	409.0125061	865.8257029	631.8459118	930.7166716	699.0765406	236.4735838	644.8665713	638.5506892	323.7046045	1465.528548	909.5413318	691.8552008	994.6707099	344.5015485	679.5432992	649.2850757	585.8468855	375.9119539	792.6448472	17.68505092	C21H38O6	421.2430714	4.279516667	C03240	Biosynthesis of 12-, 14- and 16-membered macrolides(ko00522);;Metabolic pathways(ko01100);;Biosynthesis of secondary metabolites(ko01110)	LMPK04000002	Polyketides [PK]	Macrolides and lactone polyketides [PK04]	--	--	--	--	--	--
neg_2327	Ecgonine methyl ester	2.385658321	6.117774949	6.133132802	47.72981429	52.74978433	50.81801635	54.57211672	48.77076919	48.13782564	51.16965883	50.04192154	48.19165588	48.93392077	53.0472078	41.49923099	58.7048411	46.10884053	60.22902383	44.13883294	52.09778504	41.52798142	51.17446353	51.11299405	52.99432499	46.77706094	37.67153854	53.22400778	61.92005064	53.42043105	55.68261826	44.99929629	60.90153735	55.84752899	11.95046482	C10H17NO3	220.0978908	4.2938	C12448	Tropane, piperidine and pyridine alkaloid biosynthesis(ko00960);;Biosynthesis of alkaloids derived from ornithine, lysine and nicotinic acid(ko01064);;Metabolic pathways(ko01100);;Biosynthesis of secondary metabolites(ko01110)	--	--	--	--	HMDB0006406	7143/9/1	Organic compounds	Alkaloids and derivatives	Tropane alkaloids
neg_2328	2-Succinylbenzoate	218.5956682	224.1446612	169.815311	140.6328571	110.6726762	102.3410708	117.8888764	116.1707697	118.9598032	275.1883043	217.2228395	276.1917367	282.9772928	285.0591454	255.1228665	300.3527533	239.0580835	244.2955464	430.7185607	134.7167384	437.9226291	359.9282336	338.8773596	393.8861934	469.1326124	442.0745006	411.5527251	436.2459224	403.3192309	456.9458745	555.704504	838.2980446	615.4419537	22.94224297	C11H10O5	243.0325856	4.2938	C02730	Ubiquinone and other terpenoid-quinone biosynthesis(ko00130);;Metabolic pathways(ko01100);;Biosynthesis of secondary metabolites(ko01110);;Biosynthesis of cofactors(ko01240)	--	--	--	--	HMDB0304087	--	Organic compounds	Organic oxygen compounds	Organooxygen compounds
neg_2329	Dapdiamide A	139.9412315	168.5423837	126.2724224	292.9696103	254.8150611	251.5379274	238.6943809	295.5579616	290.7114505	205.2546256	227.1506035	302.2037012	243.3799304	229.4652019	207.7736185	222.4476542	227.3369999	286.9605067	243.0423245	243.0986056	246.8509103	206.4006688	181.4247566	269.8893853	212.3350686	259.5673759	249.1401004	194.7913329	214.8404398	213.3067104	224.6245633	229.9607698	269.8316168	-5.877548764	C12H20N4O5	299.1343292	4.2938	C20962	Biosynthesis of various antibiotics(ko00998);;Metabolic pathways(ko01100);;Biosynthesis of secondary metabolites(ko01110)	--	--	--	--	--	--	--	--	--
neg_2331	3-Carboxy-2,3,4,9-tetrahydro-1H-pyrido[3,4-b]indole-1-propanoic acid	195.8384529	167.2355543	150.5885255	525.4892383	486.0166043	466.4767111	494.944519	507.3495095	485.842936	519.9217958	499.7605156	504.200251	485.4509234	508.1394193	493.0489841	500.0170838	495.8335662	506.6601513	473.0283887	567.3491385	477.4390426	486.2062013	521.8509507	522.1612373	487.0633125	558.8323435	468.8509236	553.8763287	515.9932785	506.6349667	519.1749403	699.5716365	571.8553694	9.720296199	C15H16N2O4	333.1120104	4.286666667	--	--	--	--	--	--	HMDB0034881	--	Organic compounds	Alkaloids and derivatives	Harmala alkaloids
neg_2335	3-oxoicosanoyl-CoA	4936.557812	4993.024819	4871.90544	3658.653836	3717.690787	3383.262114	3610.896529	3607.250962	3437.814883	3379.052049	3156.171857	3347.433781	3331.739293	3385.721429	3293.164078	3591.024803	3415.574581	3905.341552	3462.261811	3557.315705	3287.11578	3217.532183	2712.162385	3580.093248	3181.020562	3464.748994	3603.350893	2727.206074	3217.151586	3209.086984	3271.100926	3375.176611	3942.717161	-17.68087776	C41H72N7O18P3S	1110.337127	4.300933333	--	--	--	--	--	--	HMDB0060190	--	Organic compounds	Lipids and lipid-like molecules	Fatty Acyls
neg_2337	N3-methylcytosine	5.228487113	7.62204296	4.979599983	61.80819741	67.37248198	69.83740588	53.24037493	65.1334871	68.54136517	69.04859405	60.87212756	72.28620926	56.88341811	73.5730814	77.57097931	60.62255169	74.09833563	85.58442465	69.64970594	95.16976323	69.00528098	64.5385584	77.03823901	77.25031593	81.01711524	104.7826542	73.81638388	78.86216514	88.84814825	79.58640432	90.57608743	105.4019421	93.93485582	-2.14154852	C5H8N3O+	251.1256574	4.300933333	--	--	--	--	--	--	HMDB0011601	4776/8/3	Organic compounds	Organoheterocyclic compounds	Diazines
neg_2341	N-Methyltyramine	5.38E-12	5.38E-12	5.38E-12	2.328366001	1.794346837	2.701124024	0.801104741	3.440168172	1.637445039	1.17659948	0.804583965	5.38E-12	0.414822139	1.176162302	8.711607164	5.38E-12	1.075943531	5.38E-12	3.499048681	0.623574162	0.847571279	22.55208398	33.10303835	10.32413386	24.98567731	19.21990934	9.019780594	39.21115098	25.18035381	27.25251511	27.59434463	31.96684849	30.26600035	-0.850424055	C9H13NO	150.0923091	4.308066667	C02442	Tyrosine metabolism(ko00350);;Metabolic pathways(ko01100)	--	--	--	--	HMDB0003633	370-98-9	Organic compounds	Benzenoids	Benzene and substituted derivatives
neg_2343	Methyl cinnamate	981.5781874	954.7235383	842.8942438	984.9846734	1060.168556	896.1468684	978.0660866	983.4057386	989.5288058	1438.611649	1307.259363	1469.00957	1575.70032	1731.109659	1604.777755	1588.063472	1579.406102	1674.444731	2377.896245	1158.793772	2348.246444	1653.949362	1870.625098	1990.33679	2405.782988	2218.178386	2085.768888	2375.056235	2031.96779	2237.769853	1795.722708	1454.109397	2582.679519	8.485839896	C10H10O2	383.1527607	4.308066667	C06358	--	--	--	--	--	HMDB0033833	103-26-4	Organic compounds	Phenylpropanoids and polyketides	Cinnamic acids and derivatives
neg_2344	4-(2-Aminophenyl)-2,4-dioxobutanoic acid	1339.039695	1568.217134	1278.333151	1543.987941	1956.913116	1769.006154	1190.454252	2054.684193	1518.187662	1072.198639	1865.647502	1277.121859	1829.053691	1248.196747	1288.562665	1678.506475	1813.58839	2130.214014	1333.705505	563.7371815	1241.644572	1158.876931	700.4619973	1402.831291	1099.290307	1095.235827	1577.842538	516.5280323	946.377856	682.3361732	883.3701551	458.9093764	885.3234032	-11.94996192	C10H9NO4	459.0995699	4.308066667	--	--	--	--	--	--	HMDB0000978	90924-76-8	Organic compounds	Organic oxygen compounds	Organooxygen compounds
neg_2346	azetidine-2-carboxylate	5.38E-12	5.38E-12	5.38E-12	5.38E-12	5.38E-12	5.38E-12	5.38E-12	5.38E-12	5.38E-12	31.14162131	48.79838414	101.2776177	138.4413305	165.9079582	105.9438206	125.8757651	321.155581	98.12793407	341.6190312	1.07516813	249.4402251	242.3664666	476.891118	486.0140955	292.7781226	658.695829	415.9544972	294.9955602	218.7117884	492.1586828	275.2491844	104.3317557	363.3262932	17.78477604	C4H7NO2	122.0241434	4.315216667	--	--	--	--	--	--	HMDB0029615	2133-34-8	Organic compounds	Organic acids and derivatives	Carboxylic acids and derivatives
neg_2348	p-Hydroxyphenylacetothiohydroximate	2.247592271	2.186755215	2.913124423	19.72451552	25.81094392	18.26217607	26.5619953	22.61664188	23.8488214	20.11698072	13.98832069	19.10178469	16.15324395	17.71860798	12.32657527	17.91264361	17.23931817	14.19334999	14.69234033	23.89623728	11.44187253	14.74057101	1.323231341	11.57325749	14.84825698	7.018462874	16.16686625	3.318020134	12.6484037	11.46470677	10.13574186	5.38E-12	6.094161599	21.09770762	C8H9NO2S	204.013929	4.315216667	C17239	Glucosinolate biosynthesis(ko00966);;2-Oxocarboxylic acid metabolism(ko01210)	--	--	--	--	--	--	--	--	--
neg_2352	linarionoside A	383.3885271	531.618615	461.8959015	327.727634	352.3436267	326.8487041	358.2353103	336.401892	315.4783095	503.4469612	398.4677301	419.3293695	507.4698123	627.0598069	823.9687825	827.5961538	724.6346362	798.88157	1344.154856	595.4143362	1156.430255	2684.902301	2871.489535	2756.147096	3882.401425	4719.256949	2137.930429	3326.924833	4275.866219	3104.821275	5159.746331	5292.094299	4960.671375	-4.003699195	C19H34O7	419.227158	4.32235	--	--	--	--	--	--	--	--	--	--	--
neg_2354	N1-(3,4-Dihydroxybenzoyl)-N8,N'8-citryl-bis(spermidine)	20432.50921	20616.53619	20300.26878	206.1606039	97.04709932	109.0093291	141.6196399	136.6740631	167.5213682	150.1242436	211.8185832	177.1969846	156.7402478	117.402053	83.37776645	175.8693024	327.9279443	173.8578895	68.16795487	89.38059474	300.3482003	210.4192113	250.8269839	152.664448	295.2548265	555.9152294	97.05583441	518.9255525	424.8809704	258.2406515	722.4487481	468.8572678	488.7451589	22.39777785	C27H46N6O8	581.3434791	4.32235	C22069	Biosynthesis of siderophore group nonribosomal peptides(ko01053)	--	--	--	--	--	--	--	--	--
neg_2355	Pyridine	5.590146836	8.131087554	13.15584253	8.625917611	10.92228417	11.99173392	7.931407536	10.54777653	10.97411251	7.150072151	7.880357239	8.932853596	7.669803079	8.802360692	7.80914972	6.554537572	11.36630311	9.323674675	5.291942873	11.10905378	8.073018569	6.342724953	5.356641046	8.73694204	4.09123555	9.397426831	7.915481885	3.363350629	5.682324375	7.536312667	6.035329746	6.387199639	5.149367232	-2.025239169	C5H5N	124.040242	4.329483333	C00747	--	--	--	--	--	HMDB0000926	110-86-1	Organic compounds	Organoheterocyclic compounds	Pyridines and derivatives
neg_2356	2,6-Dihydroxynicotinate	8.631018738	2.878986012	4.844054145	12.98928003	9.404937198	7.145255306	14.35106035	8.217368687	8.742744167	22.82958442	8.057133348	13.19104449	18.57242422	7.895156098	7.400419546	18.14397815	17.10093872	10.99377511	27.83103988	12.57033373	17.23476654	11.44707388	11.67361831	11.9128727	28.5584085	18.122628	9.701645813	33.34611487	10.93161935	16.37575185	34.25955848	37.03172119	21.68877101	0.49164268	C6H5NO4	200.0201367	4.329483333	C15523	Nicotinate and nicotinamide metabolism(ko00760)	--	--	--	--	--	--	--	--	--
neg_2357	Galactose	180.3014676	203.377698	174.4546078	114.3843217	127.6530151	119.7614464	126.0379152	112.415682	110.2686597	140.7341611	140.2153083	143.4440225	194.3599846	155.4071126	153.207576	211.8263791	206.2423651	204.1947252	324.8163752	116.3212461	276.7153672	399.8786029	370.7841845	356.7152565	508.8635265	478.1333198	438.2870691	566.8737061	537.6809041	539.3363769	661.1005541	888.6428889	711.2788219	6.715315526	C6H12O6	215.0339986	4.329483333	C01582	--	--	--	--	--	HMDB0000143	3646-73-9	Organic compounds	Organic oxygen compounds	Organooxygen compounds
neg_2358	Dihydropteroate	1325.051211	1325.384061	961.4851592	865.4154926	891.8204764	774.4044774	773.1264947	830.1734131	749.5341747	939.5538399	870.2745249	866.9262799	883.8548958	955.4317462	891.79201	878.54079	873.5000223	838.6397992	1165.827911	795.4675283	990.2617312	1187.600136	1072.267818	1089.31882	1206.835264	1472.218574	976.8447762	1346.175091	1155.264168	1261.413693	1322.515725	1646.161096	1338.49948	23.7754083	C14H14N6O3	313.1129301	4.329483333	C00921	Folate biosynthesis(ko00790);;Metabolic pathways(ko01100);;Biosynthesis of cofactors(ko01240)	--	--	--	--	HMDB0001412	2134-76-1	Organic compounds	Organoheterocyclic compounds	Pteridines and derivatives
neg_2361	Cyclohexyl isocyanide	5.38E-12	5.38E-12	5.38E-12	0.795098348	2.032747828	5.38E-12	1.349054921	2.146251623	3.033618068	8.528230101	7.972675785	6.44899713	7.453664454	7.810009958	9.19315538	7.82942718	8.535112981	8.385953519	7.332679155	5.905771057	6.523643412	6.842633778	7.299039344	6.075691291	9.517457436	6.947031766	8.766161048	10.26046011	10.37207521	10.31020405	9.444955426	13.19656882	9.764085689	2.896146849	C7H11N	108.0821889	4.343766667	C11520	Caprolactam degradation(ko00930);;Microbial metabolism in diverse environments(ko01120)	--	--	--	--	--	--	--	--	--
neg_2362	Dopamine	5.38E-12	5.38E-12	5.38E-12	11.94384445	15.43375666	12.92399049	15.8568675	12.3041373	14.45763608	30.59817085	30.48236763	31.51770701	29.86109767	31.25764207	31.5180314	32.15266324	39.09496363	31.1518561	32.2980551	30.18406963	25.89397621	35.35314475	32.52201779	39.03782062	36.60502003	33.03842807	33.4386135	44.74706087	35.87174648	41.55965304	33.20628638	47.9900388	37.11000937	0.825170185	C8H11NO2	152.0718285	4.336616667	C03758	Tyrosine metabolism(ko00350);;Isoquinoline alkaloid biosynthesis(ko00950);;Betalain biosynthesis(ko00965);;Biosynthesis of plant secondary metabolites(ko01060);;Biosynthesis of alkaloids derived from shikimate pathway(ko01063);;Metabolic pathways(ko01100);;Biosynthesis of secondary metabolites(ko01110);;cAMP signaling pathway(ko04024);;Neuroactive ligand-receptor interaction(ko04080);;Gap junctio…	--	--	--	--	HMDB0000073	62-31-7	Organic compounds	Benzenoids	Phenols
neg_2365	Dihydrolipoamide	1.912970362	1.33177672	2.141994945	1.478659434	2.200916682	2.668300002	2.705763189	1.455720755	1.03673335	5.031277274	6.916978262	8.532756379	15.64318621	10.40970612	5.987381547	20.20299816	17.56371273	26.37965559	10.81716418	2.563823135	20.13284854	11.09610338	13.83313438	22.1103764	12.70199715	14.56463518	20.89065049	14.57971026	20.55967713	20.05722717	20.81030285	10.80538394	12.41956682	2.335485762	C8H17NOS2	242.0450411	4.343766667	C00579	--	LMFA08010019	Fatty Acyls [FA]	Fatty amides [FA08]	Primary amides [FA0801]	HMDB0000985	3884-47-7	Organic compounds	Lipids and lipid-like molecules	Fatty Acyls
neg_2366	Thiamine monophosphate	70.23319122	89.49181767	79.72298078	46.05981724	33.8107624	27.55163999	45.56444981	37.06041355	25.23553621	329.3026067	253.0893673	313.0058114	391.5316877	420.2816533	397.577841	375.9293884	407.8339191	346.4045779	813.6776085	60.17621707	651.1123018	468.5442991	552.4855168	558.4038621	788.074699	707.4280395	677.8889999	731.1790127	639.8321752	703.6362438	864.9378358	978.7165512	988.7643118	-33.68416727	C12H17N4O4PS	365.0338908	4.343766667	C01081	Thiamine metabolism(ko00730);;Metabolic pathways(ko01100);;Biosynthesis of cofactors(ko01240)	--	--	--	--	HMDB0002666	495-23-8	Organic compounds	Organoheterocyclic compounds	Diazines
neg_2367	Strictosamide	10083.18744	10243.56611	10509.67988	5589.912814	5680.221465	5219.031305	5553.091697	5373.892862	5272.927729	6371.62908	5872.329157	6241.59555	5642.36895	6039.336392	5987.834683	6306.721129	5937.07163	6484.299927	6629.215736	5163.934759	6996.1664	6763.149987	7315.369868	7311.970204	7023.32868	7790.624378	6768.835892	7941.54053	8166.517899	8252.773528	8210.713353	8241.586949	8434.185833	-28.16336993	C26H30N2O8	533.1555862	4.343766667	C16724	Biosynthesis of various alkaloids(ko00996);;Biosynthesis of plant secondary metabolites(ko01060);;Biosynthesis of alkaloids derived from shikimate pathway(ko01063)	--	--	--	--	--	--	--	--	--
neg_2368	Baohuoside I	136.6902068	334.2680233	233.1303354	77.1982895	86.09299524	52.33453576	59.43733023	73.93718647	81.24000049	110.9501639	147.5133314	123.3791002	179.7186022	141.4273838	81.56448155	199.4114694	175.0464642	223.4814372	132.3875412	216.214591	204.5069301	296.2241106	288.7874259	227.1137249	272.0531383	342.4844543	261.6264352	368.7986249	340.1563993	332.6773085	381.1026905	435.3853495	360.4216534	2.796871394	C27H30O10	535.1600031	4.343766667	--	--	--	--	--	--	HMDB0248860	--	Organic compounds	Phenylpropanoids and polyketides	Flavonoids
neg_2369	5-Fluorodeoxyuridine	207.1641991	256.033889	206.6965938	271.0051351	284.7761562	190.813212	236.7122633	232.6137768	235.1707443	332.1684025	342.962385	328.1981055	534.8822809	357.8901185	369.4746031	734.3050672	675.7484613	859.0418736	678.6434105	675.1618631	650.219823	922.619037	901.0221399	972.1138412	835.9998277	974.287199	977.6973812	1031.933238	1073.767874	1014.652428	1099.730915	1123.341098	1122.471856	-21.28625602	C9H11FN2O5	551.1337747	4.336616667	C11736	Drug metabolism - other enzymes(ko00983)	--	--	--	--	HMDB0014467	50-91-9	Organic compounds	Nucleosides, nucleotides, and analogues	Pyrimidine nucleosides
neg_2371	4',_7-_Di-_O-_methylnaringenin	641.6318854	905.5808566	722.8137824	1069.972656	1399.731784	1105.182689	1036.816238	1238.311147	1139.072603	674.0749055	687.594135	692.8041979	551.1052926	615.1854245	643.7620228	483.6521908	517.8594861	592.4329496	482.4519037	502.1822763	398.6579914	396.5740958	383.4002745	437.9657005	422.8158648	482.0021814	396.7723029	368.7726575	421.2617677	390.7389007	370.8793717	457.9175757	422.8581725	4.420098484	C17H16O5	659.2160512	4.336616667	--	--	--	--	--	--	--	--	--	--	--
neg_2372	Glyasperin D	25636.40395	33578.13079	30778.61729	494.4157648	514.5623597	528.6202881	389.076461	429.4273217	477.1593072	261.0519617	291.7360764	284.1919628	347.5874192	307.1551574	221.4411519	230.408047	257.0687378	268.2572844	242.9923699	241.561676	370.0651502	201.8400961	172.17088	170.203284	198.0378824	243.7521	192.0431542	179.2735796	259.46393	174.0761662	248.7997165	230.6390154	217.3047828	-1.442497712	C22H26O5	799.3688309	4.336616667	--	--	--	--	--	--	--	--	--	--	--
neg_2379	AMRINONE	12.72907355	9.141062022	11.66623016	21.60525032	10.05480187	5.1662629	12.82398907	15.51592211	17.82625024	42.63519547	35.47031171	29.62714298	52.28777918	38.90386309	29.3029313	43.17107004	29.98442511	32.23146428	40.63470569	11.93984128	50.18703255	36.46356235	30.88665114	31.19964711	42.51801353	41.49442955	34.05552078	36.25380273	38.49937427	33.34009964	38.92835907	26.86814065	29.53481708	-1.257912304	C10H9N3O	186.0670502	4.358033333	--	--	--	--	--	--	HMDB0015496	60719-84-8	Organic compounds	Organoheterocyclic compounds	Pyridines and derivatives
neg_2380	Hydroxydihydrobovolide	3819.476313	3573.69357	3678.018407	312.3640531	225.7923187	278.4806973	255.9517199	278.8552806	244.486454	363.3326571	386.0687808	361.7226572	530.0772819	459.3963211	378.0864761	382.1245446	406.5255176	376.6191792	484.996861	260.6724622	344.1701579	510.1098834	307.5078089	323.7644387	576.0403651	438.5970166	487.0749894	358.4322107	376.9812758	396.3034191	388.999441	787.0526827	492.8163237	11.56357708	C11H18O3	243.1219555	4.358033333	--	--	--	--	--	--	--	--	--	--	--
neg_2382	5-L-Glutamyl-taurine	613.646971	716.9305281	612.1631569	524.8354208	529.718391	435.0522111	545.8877166	630.0121648	496.8016336	1356.217116	1502.307214	1339.316104	1492.954515	1594.415738	1187.118742	1361.394566	1270.960906	1427.021632	1707.077779	597.7704214	1856.198573	1223.665532	1128.669796	1463.663447	1427.235428	1712.082624	1507.678204	1309.205626	1361.692672	1251.144232	1578.399529	853.0224179	1602.349191	12.71356693	C7H14N2O6S	299.05869	4.358033333	C05844	Taurine and hypotaurine metabolism(ko00430)	--	--	--	--	HMDB0004195	--	Organic compounds	Organic acids and derivatives	Carboxylic acids and derivatives
neg_2384	N3-(4-methoxyfumaroyl)-L-2,3-diaminopropanoate	311.9250798	370.4805721	287.0506184	538.7048212	410.5594312	491.0451816	528.6481096	517.1975347	396.4234349	1185.376493	1500.041431	1368.019974	1480.32866	1719.26258	963.288387	1694.950128	1692.276518	2089.062243	1638.484741	1677.215349	1171.914465	680.0340632	296.8918228	997.2923765	541.3602049	457.4282527	976.6964484	310.1252716	556.4591357	494.1227357	405.2224012	397.6141278	414.4410934	-16.87018063	C8H12N2O5	491.1558035	4.358033333	--	--	--	--	--	--	--	--	--	--	--
neg_2388	trans,trans-Farnesyl phosphate	107.6241046	122.5141041	102.7166465	138.0515942	170.8179885	132.4266973	134.8176528	161.0069382	133.736109	166.426496	163.2811854	140.0722305	155.3303644	175.0533869	143.8556878	150.3094053	161.4715872	159.0463807	172.6693515	199.3818158	174.2791196	139.4963226	79.39541945	126.6324564	115.3922328	164.9852616	150.0648969	90.04319378	141.1427574	107.9226064	120.1485472	206.8182928	101.2356025	8.889478777	C15H27O4P	301.1601056	4.365166667	C20121	Terpenoid backbone biosynthesis(ko00900);;Biosynthesis of secondary metabolites(ko01110)	--	--	--	--	--	--	--	--	--
neg_2389	Coproporphyrin III	10498.64224	13331.59724	12379.07773	1990.849932	3980.886689	1983.160562	2821.390486	2292.054884	2354.485739	867.1882656	697.0148295	770.3657831	539.4961276	680.8991483	899.5043074	537.5550831	541.3437142	588.7705492	501.4748979	580.7312417	515.0884154	490.8014053	498.1769871	494.4006529	480.9027792	678.9085884	433.6176264	472.8508788	547.2290453	474.4517935	461.9674039	620.9624878	502.1834044	7.062530687	C36H38N4O8	675.2482528	4.365166667	C05770	Porphyrin metabolism(ko00860);;Metabolic pathways(ko01100);;Biosynthesis of secondary metabolites(ko01110);;Biosynthesis of cofactors(ko01240)	--	--	--	--	HMDB0000570	14643-66-4	Organic compounds	Organoheterocyclic compounds	Tetrapyrroles and derivatives
neg_2390	(3R)-6-Hydroxy-3-isopropenyl-heptanoate	22.51113053	43.42328377	56.60342725	35.23165506	52.2839515	50.02946981	52.90797116	52.90866326	50.17412135	44.61898164	30.68403253	37.93863272	22.40637882	34.7475607	48.46259849	14.67030568	21.73171543	15.01384266	7.897690209	24.30576257	17.53408378	2.857037128	10.11826852	5.00511974	5.944296219	5.38E-12	2.078105548	3.210074985	0.345673264	5.38E-12	5.38E-12	2.23397056	5.38E-12	9.665935362	C10H18O3	207.1020613	4.37875	C11404	Limonene and pinene degradation(ko00903);;Biosynthesis of secondary metabolites(ko01110);;Degradation of aromatic compounds(ko01220)	--	--	--	--	--	--	--	--	--
neg_2392	Fusidic acid	73156.16851	78520.05115	75199.05886	34455.39092	29424.09579	32201.24712	29147.9609	32914.66349	29004.07909	18095.1715	19458.44419	18399.56696	14755.66526	17105.9096	13038.74825	10875.28673	9752.857079	10876.17	6716.172392	7114.581467	9455.306789	1407.915612	185.6162623	3104.338117	889.2677051	989.0900487	2112.852435	131.0344154	589.2389425	241.5350404	225.937728	339.7849363	161.4759436	12.46567301	C31H48O6	537.3261937	4.37875	C06694	--	--	--	--	--	HMDB0015570	6990/6/3	Organic compounds	Lipids and lipid-like molecules	Steroids and steroid derivatives
neg_2397	Cysteinylglycine	154.460619	160.0017116	166.5663485	91.99848837	97.87220267	97.06040759	100.5387918	94.87170599	88.40521203	97.42258202	98.95408363	97.37113535	115.9107223	121.8854123	109.1912613	101.5297704	114.146544	115.4266444	220.8533796	79.22053061	108.4257342	108.6129595	119.0747929	111.9672738	126.1721412	109.3090282	131.3660729	123.0013422	119.0452685	120.8931992	171.5956529	110.6379948	166.1790351	-7.149545279	C5H10N2O3S	213.0093416	4.385883333	--	--	--	--	--	--	HMDB0000078	19246-18-5	Organic compounds	Organic acids and derivatives	Carboxylic acids and derivatives
neg_2400	UWM6	476.4140108	498.2777715	619.2199561	865.4737436	820.1284064	795.1315358	948.0794958	876.0154599	822.166636	1015.6965	986.6231074	956.2964018	1164.146884	1282.828838	1484.119769	1564.020865	1510.568242	1395.786154	1790.853768	982.0883359	1219.400766	1631.588614	742.7071851	1885.004639	2144.54588	1339.761006	2052.614227	452.2474154	1252.727104	991.4785304	923.8089578	573.7574634	2008.350754	10.94048455	C19H18O6	387.112284	4.385883333	C18678	Biosynthesis of type II polyketide products(ko01057);;Biosynthesis of secondary metabolites(ko01110)	--	--	--	--	--	--	--	--	--
neg_2402	Peonidin-3-O-rutinoside	8836.651457	8228.785707	6435.627658	1677.413122	2208.172557	1654.119202	2043.448996	1721.370244	1822.980276	1386.9863	1307.909598	1339.804443	1110.036743	1248.525577	1396.519898	1166.040275	1171.14229	1212.564477	1127.67878	1410.317965	950.4846548	1282.130843	1570.733623	1194.035018	1292.653236	1453.727556	1092.223613	1703.54921	1399.174651	1499.050067	1449.93795	1414.911043	1430.456958	23.0293896	C28H33O15+	654.1941773	4.385883333	--	--	--	--	--	--	--	--	--	--	--
neg_2407	O-methylserine	5.38E-12	5.38E-12	5.38E-12	5.38E-12	5.38E-12	5.38E-12	5.38E-12	5.38E-12	5.38E-12	4.375184643	5.38E-12	5.38E-12	5.38E-12	2.130063132	6.786896814	0.851986831	5.38E-12	5.38E-12	14.90714391	5.38E-12	0.622796535	14.16008551	9.687552365	5.38E-12	13.28242916	8.009906554	7.349329965	13.84046906	13.86692077	7.088815921	19.45450437	32.29250705	19.73451152	21.52502728	C4H9NO3	140.0354737	4.40015	--	--	--	--	--	--	--	--	--	--	--
neg_2408	Strictosidine aglycone	624.4839774	709.0647595	761.195276	862.2337087	1100.781606	756.7128789	1225.094187	768.406246	971.3926876	365.0424509	291.9254346	317.310399	284.4400599	187.3724813	278.4360615	100.115713	167.4014589	109.1443048	98.50011062	107.908968	118.716202	74.83982845	66.38507934	73.22584581	74.78722037	96.07525683	100.7406045	72.50029288	86.95561336	75.88968884	79.22333157	103.5340832	82.82801467	4.313447066	C21H24N2O4	403.1445967	4.40015	C03309	Indole alkaloid biosynthesis(ko00901);;Metabolic pathways(ko01100);;Biosynthesis of secondary metabolites(ko01110)	--	--	--	--	--	--	--	--	--
neg_2409	Gingerglycolipid A	2865.479191	3102.024961	3495.03996	180.9702822	209.315442	181.8805671	131.1954173	133.3859886	155.8823717	73.35002839	54.29099296	42.9818841	39.13770737	53.70222484	56.39222261	26.47646609	40.71836577	48.20121734	34.93882076	49.72421787	60.79372519	16.95579654	14.44390228	22.35262023	28.32233937	32.66334867	25.16182166	9.589623286	23.56318028	15.81497875	4.463748506	15.54592949	24.6030476	2.371602839	C33H56O14	711.3380118	4.40015	--	--	LMGL04010019	Glycerolipids [GL]	Glycosylmonoradylglycerols [GL04]	Glycosylmonoacylglycerols [GL0401]	HMDB0041093	145937-22-0	Organic compounds	Lipids and lipid-like molecules	Glycerolipids
neg_2412	Diethyl malonate	105.6849218	104.745304	142.9194712	69.38781398	72.94518869	61.96727244	72.5259215	77.19469103	65.06221377	111.0293915	103.8420751	114.3668447	109.6382034	125.5888915	124.4575656	111.8565149	115.6141687	95.20480825	179.8644517	99.11560678	176.1278221	154.9613225	150.0030343	147.9572379	189.1869841	195.9023984	147.3995118	184.1727627	162.6407631	170.7017038	199.5548637	242.3073345	201.3844976	-0.758520436	C7H12O4	195.0428387	4.414433333	--	--	--	--	--	--	HMDB0029573	105-53-3	Organic compounds	Organic acids and derivatives	Carboxylic acids and derivatives
neg_2415	N-Feruloyl-Cadaverine	327.8873507	243.0360287	107.3339402	129.8197404	16.02079731	30.41506017	37.23762281	48.81676413	24.93253352	12.96476892	35.09453157	9.005271953	17.9251981	10.56839152	26.04148957	31.59762636	19.7789475	29.9114802	31.25690069	33.18585119	5.963806857	58.39817354	29.17658552	21.81148669	20.67382642	72.5119441	12.00081057	10.15992492	33.13573792	11.13419103	20.6088392	120.7749556	23.04421309	44.78240649	C15H22N2O3	299.1501672	4.4073	--	--	--	--	--	--	--	--	--	--	--
neg_2416	Gibberellin A44 diacid	2976.607595	2829.996281	3061.352264	940.2499371	2151.630192	1255.870512	1169.289995	1733.561389	1108.59936	547.1447358	646.2155822	547.6388208	520.4698439	508.7670645	634.0516556	478.1569782	765.8208649	568.318429	405.8226378	583.1485387	522.246374	438.093007	349.3363524	422.9534885	449.615073	515.6729511	429.710024	398.7961685	512.1748921	402.1718612	464.4486153	537.3032898	481.7497954	-12.8257193	C20H28O6	409.1821205	4.414433333	C06095	Diterpenoid biosynthesis(ko00904);;Metabolic pathways(ko01100);;Biosynthesis of secondary metabolites(ko01110)	LMPR0104170008	Prenol Lipids [PR]	Isoprenoids [PR01]	C20 isoprenoids (diterpenes) [PR0104]	--	--	--	--	--
neg_2426	Plantainoside D	4341.215509	4536.067948	4393.17584	1990.004149	2084.042517	1791.918253	1807.849735	2035.834709	1809.108645	1806.578302	1841.178226	1747.861171	1836.842419	1710.830473	1768.027436	1746.533464	1802.255217	1986.380049	1719.308322	1870.838549	1661.487154	1818.106957	1917.31134	1931.13338	1880.869066	1976.390425	1803.044684	2037.258445	1998.853954	2038.801607	1835.007115	1899.85056	1969.641733	6.194276997	C29H36O16	685.2025035	4.421566667	--	--	--	--	--	--	--	--	--	--	--
neg_2427	Urdamycin B	1996.815633	1828.806703	2179.675667	1599.043377	1701.543713	1553.847959	1805.216085	1707.088635	1618.948039	2705.585251	3293.617414	3151.811718	3440.419671	3250.927794	2403.773011	4426.096237	4339.391396	5844.322361	3251.166689	2126.942204	3658.207719	2915.085901	2499.025703	3885.567621	2437.734084	2619.94443	3220.386742	2137.552322	2672.42516	2692.072315	2344.057592	1727.974348	2092.264918	-35.9742863	C37H44O13	731.2225447	4.421566667	C12406	Biosynthesis of type II polyketide products(ko01057);;Biosynthesis of secondary metabolites(ko01110)	--	--	--	--	--	--	--	--	--
neg_2431	L-gamma-Glutamyl-L-alanine	288.4335646	364.9508041	336.806019	345.1391486	335.2244117	367.6803702	285.4605003	318.8065669	299.3709282	279.9613952	268.2166745	240.6968716	282.9910318	269.9656428	256.7838469	239.3837933	233.3699756	287.5818422	263.7852287	298.2844576	231.2225514	227.3741978	217.39074	228.178495	250.2240136	240.1908977	253.1619054	234.3623833	258.8678886	275.8257449	264.9510702	277.090702	276.649921	-25.56130765	C8H14N2O5	253.0540982	4.442983333	--	--	--	--	--	--	HMDB0006248	5875-41-2	Organic compounds	Organic acids and derivatives	Carboxylic acids and derivatives
neg_2432	Gibberellin A8-catabolite	1400.689615	1479.443935	1479.799027	3323.876089	3385.010436	3155.094406	3938.271322	3394.841816	3065.786441	3546.080397	3051.573863	3635.485111	3180.986205	3630.041184	3545.98454	2840.321688	2859.210179	3293.451366	3307.131964	4025.43205	2682.246692	2503.04758	2613.828638	2715.758496	2698.941155	2442.307596	2400.198728	2541.485094	2460.623508	2657.821727	1924.534582	1973.785413	2707.344076	23.83806828	C19H22O7	383.1198535	4.442983333	C11870	Diterpenoid biosynthesis(ko00904)	LMPR0104170027	Prenol Lipids [PR]	Isoprenoids [PR01]	C20 isoprenoids (diterpenes) [PR0104]	HMDB0304364	--	Organic compounds	Lipids and lipid-like molecules	Prenol lipids
neg_2434	L-gulono-1,4-lactone	602.5551132	631.1513268	762.4974959	1700.609588	2026.717798	1801.847801	2628.708073	1909.646594	1986.318113	1990.141788	1558.653098	1902.317223	1731.656376	1947.620236	2000.792769	1658.32645	1835.347872	1781.15211	1851.736352	4649.024877	1522.774742	1646.169386	1598.582707	1829.5581	1511.07396	1468.342218	1507.355058	1328.809019	1575.6913	1627.100479	1504.827119	1334.191	1860.46567	38.09274715	C6H10O6	401.1072436	4.442983333	C01040	Ascorbate and aldarate metabolism(ko00053);;Metabolic pathways(ko01100);;Biosynthesis of cofactors(ko01240)	--	--	--	--	HMDB0003466	1128-23-0	Organic compounds	Organoheterocyclic compounds	Lactones
neg_2435	Aloin A	1401.654375	1519.346242	1762.204332	2281.5931	1682.26183	1828.924623	1335.217462	2078.687863	1656.156085	1135.636	1431.44042	1191.145749	1600.836568	1246.792102	1058.301152	1457.327066	1379.666383	1740.803233	1210.027164	993.1839705	1057.944833	908.7153041	772.7513464	1111.008278	1085.335636	1005.979557	1178.648686	891.5342795	1025.98094	878.9016511	960.1167989	970.7512207	1276.464589	12.53256668	C21H22O9	417.124346	4.43585	C10305	--	--	--	--	--	HMDB0035219	8015-61-0	Organic compounds	Benzenoids	Anthracenes
neg_2441	L-Proline	3.393935959	16.51434957	10.0671733	31.7608306	34.78986745	38.83251606	21.60243419	37.58781264	29.38181277	6.020706806	12.77237922	16.36661411	15.04611162	11.96644458	10.86432862	12.1616049	12.4968254	18.34862248	11.67237448	12.46535005	9.537842359	3.685935717	4.720484012	5.830897237	8.801720179	1.621488073	9.879803931	1.432224861	3.533188294	5.011641189	5.443929336	0.751780696	1.365724651	-2.17548353	C5H9NO2	150.0324795	4.45725	C00148	Arginine and proline metabolism(ko00330);;Carbapenem biosynthesis(ko00332);;Prodigiosin biosynthesis(ko00333);;Novobiocin biosynthesis(ko00401);;Staurosporine biosynthesis(ko00404);;D-Amino acid metabolism(ko00470);;Aminoacyl-tRNA biosynthesis(ko00970);;Metabolic pathways(ko01100);;Biosynthesis of secondary metabolites(ko01110);;Biosynthesis of amino acids(ko01230);;ABC transporters(ko02010);;Pro…	--	--	--	--	HMDB0000162	147-85-3	Organic compounds	Organic acids and derivatives	Carboxylic acids and derivatives
neg_2444	S-(2-aminoethyl)-L-cysteine	1280.670673	1287.654711	1229.637803	3609.005686	3583.327736	2940.040488	3124.158107	3677.049808	3199.593764	1938.068805	2342.115443	2336.243484	2863.308715	2229.826223	2139.120614	2077.551404	1958.981725	2315.413871	2378.642627	1373.295706	2210.993697	1552.559071	797.1474308	1621.010644	1633.009121	1717.054448	1789.7908	577.129847	958.3693535	980.2380056	926.7423155	550.7032942	1729.592004	17.70191716	C5H13N2O2S+	329.138115	4.4644	--	--	--	--	--	--	HMDB0033518	2936-69-8	Organic compounds	Organic acids and derivatives	Carboxylic acids and derivatives
neg_2445	Famoxadone	6748.687938	7712.417003	7700.562858	22468.26052	25852.35069	21450.94557	19613.6845	27086.41083	22474.04326	9367.953392	13122.1357	11164.10211	13258.14384	11857.58462	9909.344316	8489.035546	9857.210804	12147.62495	9098.704546	8595.157459	8767.498081	4712.893325	2479.710479	5398.904765	4595.843558	4310.070884	6536.082476	1831.401519	3254.578293	2604.114544	3290.129699	1810.460044	4066.871754	25.32607624	C22H18N2O4	373.1288558	4.4644	C18591	--	--	--	--	--	--	--	--	--	--
neg_2446	Quercetin 3-O-glucuronide	24.42951472	22.23340415	23.25508974	43.90570015	49.72580312	38.4344559	45.1810271	39.08912423	40.85498379	96.41683884	38.2652069	96.11769917	70.01801602	92.63811528	138.4819332	72.86243855	63.2158653	56.97059627	174.3678967	51.33060698	103.2103875	105.7813618	127.3653569	104.3447422	209.5693562	128.2690116	120.1712382	231.2059145	159.2516337	167.0837072	169.8152644	216.6620999	249.8758289	-4.864661207	C21H18O13	477.0651385	4.45725	--	--	LMPK12112173	Polyketides [PK]	Flavonoids [PK12]	Flavones and Flavonols [PK1211]	HMDB0029212	22688-79-5	Organic compounds	Phenylpropanoids and polyketides	Flavonoids
neg_2449	10-Undecenoic acid	7.195645647	1.981523615	8.22960087	26.48424631	21.69175018	23.22354816	27.76386444	26.14323338	21.97199029	77.8804929	72.76543583	72.63623637	64.31185681	70.38551202	101.1901467	85.23239985	86.48201775	63.97717222	96.30972042	75.72929913	101.6602682	119.6676418	52.94111812	138.3431458	108.0357696	93.47370757	118.6750924	49.94173423	92.08364796	82.62824038	109.2308717	22.39662485	97.22413529	-1.047513158	C11H20O2	229.1443399	4.471533333	C13910	--	LMFA01030036	Fatty Acyls [FA]	Fatty Acids and Conjugates [FA01]	Unsaturated fatty acids [FA0103]	HMDB0033724	112-38-9	Organic compounds	Lipids and lipid-like molecules	Fatty Acyls
neg_2452	Urdamycinone F	365.3942175	402.6945189	398.2786376	811.2366809	829.2067083	719.0530853	934.5216443	819.9714043	817.9585449	1469.008492	1316.406487	1383.990129	1586.066474	1582.552081	1552.854436	1742.331095	1651.396343	1881.140005	1929.011709	1478.059373	1723.773977	1751.882846	1274.558777	2047.246585	1824.713491	1672.720612	1952.37603	1106.742547	1776.941726	1564.889586	1289.127771	1337.055394	1626.636099	0.236842616	C25H28O11	549.161484	4.471533333	C12410	Biosynthesis of type II polyketide products(ko01057);;Biosynthesis of secondary metabolites(ko01110)	--	--	--	--	--	--	--	--	--
neg_2454	Gln-KPA	475.2507282	648.8498974	444.6637207	403.2118101	408.3518638	368.193511	410.4407529	424.5474332	382.4695374	475.6655445	496.4635738	522.1309723	624.2079053	487.8143109	423.3651534	480.3486184	538.6380851	576.6304265	476.8592333	310.4750345	435.8048111	388.9544771	241.1150603	396.405767	276.6841149	302.2858536	482.1493443	247.8291554	294.3789292	334.3734456	293.9563445	288.9843324	319.950936	0.477919759	C16H24N7O8P	1005.299098	4.478666667	--	--	--	--	--	--	--	--	--	--	--
neg_2457	(1S,2R)-Naphthalene 1,2-oxide	5.38E-12	5.38E-12	0.010858829	1.429756105	0.864047702	0.037637713	0.105963535	5.38E-12	0.047886983	1.193408897	2.374217732	2.262411515	1.842444717	2.098236934	2.06902507	4.684762332	3.147780235	4.14252225	4.035451105	3.885896694	1.706934332	5.962303504	4.285827045	5.233363496	6.580388895	5.866423026	6.637650791	9.565177169	6.29037794	9.873811145	7.567886946	3.40260831	8.654487657	-0.902460225	C10H8O	143.0501084	4.4858	C14787	Metabolism of xenobiotics by cytochrome P450(ko00980)	--	--	--	--	HMDB0060301	--	Organic compounds	Benzenoids	Naphthalenes
neg_2458	(R) 2,3-Dihydroxy-3-methylvalerate	31.77789882	45.96988774	39.54200766	38.22368428	47.93706274	41.23851603	48.12033768	38.46937767	49.60566203	40.08085169	38.83002618	40.25912505	31.55625991	33.87210546	49.06760739	31.44402944	36.99224137	33.48959423	29.87679322	54.02451418	19.65975612	34.37475701	29.14888833	32.868453	39.83701787	36.37235459	25.66480372	38.29940222	42.597126	39.3346843	22.74724202	21.6681114	41.13054782	-3.401099058	C6H12O4	183.0424566	4.49295	--	--	LMFA01050452	Fatty Acyls [FA]	Fatty Acids and Conjugates [FA01]	Hydroxy fatty acids [FA0105]	--	--	--	--	--
neg_2459	4-Butylresorcinol	44.28805143	81.53224953	57.39268632	114.0883987	94.74189521	91.01587385	99.04384335	103.2858199	119.9360407	117.705397	126.3678394	113.9296376	118.4787377	120.5739266	108.6087621	134.3233883	123.7190222	142.425539	142.8392271	177.2397777	118.9636757	149.9407392	140.4093095	148.7462632	133.7706973	148.4550469	145.9733553	166.6964466	161.8653503	147.6748035	154.914591	219.7162504	167.7915308	-19.34812724	C10H14O2	211.0943688	4.49295	C18343	--	--	--	--	--	--	--	--	--	--
neg_2460	7-Deoxyloganetate	201.2472244	219.0618973	175.555776	209.7923523	202.0856843	181.7730162	174.6108717	199.5684413	213.9418442	167.7955266	165.2919852	163.5564345	202.4729823	190.6645037	171.4369244	186.1324234	198.7836535	203.4038319	213.7008851	211.4617542	209.4132907	215.1326063	195.2685847	224.4474551	232.3299505	259.3146872	225.1497342	239.1486797	271.3331979	244.6389912	284.4110612	328.3845989	294.6944588	24.65692124	C10H14O4	219.068761	4.49295	C20789	Monoterpenoid biosynthesis(ko00902);;Biosynthesis of secondary metabolites(ko01110)	--	--	--	--	--	--	--	--	--
neg_2461	(-)-Medicarpin	454.1466262	532.2570776	417.843431	464.5291754	439.5140085	428.6923939	444.6464762	472.1272745	438.0725873	465.6546042	455.606191	452.4899099	434.0849338	441.6987536	498.4922716	477.8939991	487.229309	474.2964285	418.9212407	441.043859	429.8820567	513.1893347	467.3647286	567.0259245	509.6837372	427.1277188	492.9293731	597.2238115	506.7462575	581.4349763	441.8911906	530.4804605	435.0308293	13.74448623	C16H14O4	269.0856447	4.4858	C10503	Isoflavonoid biosynthesis(ko00943);;Biosynthesis of phenylpropanoids(ko01061);;Metabolic pathways(ko01100);;Biosynthesis of secondary metabolites(ko01110)	LMPK12070028	Polyketides [PK]	Flavonoids [PK12]	Pterocarpans [PK1207]	HMDB0303947	--	Organic compounds	Phenylpropanoids and polyketides	Isoflavonoids
neg_2462	N1-(alpha-D-ribosyl)-5,6-dimethyl-benzimidazole	453.5806688	583.920939	598.5363733	355.7925085	319.0328069	297.5018417	312.7189796	326.0616126	304.6193119	297.3858307	286.969958	297.9904777	308.8471264	296.4481866	296.4047031	298.6039962	301.7738056	335.3146992	292.1238477	321.187502	319.7688744	341.8755832	281.3388036	329.5258343	312.2054676	314.1850653	324.1733703	323.1121038	325.4053714	329.8718748	327.3950142	385.0670252	380.0315259	45.41499946	C14H18N2O4	299.113956	4.4858	--	--	--	--	--	--	HMDB0011112	--	Organic compounds	Nucleosides, nucleotides, and analogues	Benzimidazole ribonucleosides and ribonucleotides
neg_2463	5-Amino-6-ribitylamino uracil	253.8693358	312.3472571	243.8135922	411.2436212	403.975454	381.3507316	459.1873148	392.1275907	377.2339353	915.5273205	773.4117366	768.3641764	607.8972318	730.3973383	1016.470551	1137.716285	1102.911085	825.8184515	772.5507749	799.8795347	1235.825441	1637.966299	1331.301717	2033.751264	1830.46043	1243.717481	1511.419639	2146.191368	1638.017401	2072.503166	1160.407425	1140.584953	983.8428363	-26.55427659	C9H16N4O6	311.0690537	4.4858	--	--	--	--	--	--	HMDB0011106	17014-74-3	Organic compounds	Organic oxygen compounds	Organooxygen compounds
neg_2464	3-mercaptohexan-1-ol	60.5715489	105.1843849	83.74100863	218.567432	215.3285554	188.4377489	195.6668606	205.3377751	203.3531341	275.272429	331.803371	301.1272927	287.0700848	271.3122942	268.7824674	294.7377746	324.1884536	341.7618884	248.039178	237.4221334	305.7678584	301.575356	275.8919901	327.22653	264.73717	314.3407437	276.9205034	316.3397898	324.1816954	313.6181965	276.7826052	345.2967118	308.7416992	-0.998891961	C6H14OS	313.1510072	4.4858	--	--	LMFA05000539	Fatty Acyls [FA]	Fatty alcohols [FA05]	--	HMDB0040152	51755-83-0	Organic compounds	Organosulfur compounds	Thiols
neg_2465	Nortrachelogenin-4-O-glucoside	215.1259614	390.3046182	690.8201012	120.0841994	317.6830425	183.2129742	110.647543	160.5623285	129.7304615	196.251484	202.6797687	244.6282325	258.1928488	305.7742668	215.5256742	305.5824193	283.0216985	374.6773586	337.1731142	387.6967197	386.2585707	517.3707466	511.8219613	495.8920071	467.8802791	532.4965421	511.0861964	596.0247344	577.8080004	661.0744966	531.5310929	1059.019559	767.8435737	3.33102455	C26H32O12	535.1838861	4.4858	--	--	--	--	--	--	--	--	--	--	--
neg_2468	2'-Deoxyinosine	84.07048202	107.5704128	94.79976422	197.3964375	231.6123393	204.0438778	140.1760897	197.576035	201.6137095	109.2614607	109.0993942	131.2270262	162.3531964	149.9610261	109.4143746	122.3591955	162.7239322	184.0627031	150.080852	121.9986839	154.3760268	107.7476016	99.66951733	137.8659884	129.8610902	135.5518634	143.491066	116.3887588	124.938312	143.3594523	93.56741083	76.64057519	119.4697458	-32.94574233	C10H12N4O4	251.0702733	4.500083333	C05512	Purine metabolism(ko00230);;Metabolic pathways(ko01100);;Nucleotide metabolism(ko01232);;ABC transporters(ko02010)	--	--	--	--	HMDB0000071	890-38-0	Organic compounds	Nucleosides, nucleotides, and analogues	Purine nucleosides
neg_2469	N7-Methylguanosine	772.0390666	629.7255895	651.6094572	625.7917332	595.5455776	606.1424329	503.0513874	616.2942626	561.7759972	491.7324488	452.8959876	522.0961177	590.618942	529.4873498	473.6602728	518.5993681	540.7090674	561.0591843	495.4026945	483.1278169	536.9437358	476.614114	384.8103598	476.1361257	492.7508415	511.3501702	530.9690748	508.0605043	582.8231024	540.5875068	564.3608934	696.2791677	516.7248645	4.854196278	C11H17N5O5	298.1171442	4.500083333	C20674	--	--	--	--	--	--	--	--	--	--
neg_2471	D-Pantothenoyl-L-cysteine	2332.45513	2532.175184	2841.625136	3016.080254	3370.746082	3127.904897	3215.903468	3142.491767	3250.947624	3247.879799	3253.442304	3342.453213	1867.795692	2761.210516	2502.073083	1280.668367	1410.622747	991.9321295	1090.187961	1357.554451	1131.527114	810.82801	728.0602337	944.5872147	723.2200411	925.8373689	812.4443166	827.9059887	826.7942516	975.5991814	718.7252737	726.803216	646.2959084	-28.79112646	C12H22N2O6S	343.0852511	4.500083333	C04079	Pantothenate and CoA biosynthesis(ko00770)	--	--	--	--	HMDB0006834	--	Organic compounds	Organic acids and derivatives	Peptidomimetics
neg_2472	6,7-Dimethyl-8-(1-D-ribityl)lumazine	1907.043261	2099.290075	2159.586323	4645.030073	4849.259065	4257.494639	4136.962332	4673.159872	4097.628417	2972.458086	3431.460726	3371.832441	4189.705301	3936.825945	3071.968523	3155.232127	3883.670742	4504.689417	3569.200669	3935.737504	2779.768769	3009.442044	2501.44563	3297.762775	2839.629856	2790.960698	3322.380295	2457.100085	2856.26653	2978.34195	2040.146083	1681.625795	2602.455422	-15.9658023	C13H18N4O6	371.1156304	4.500083333	--	--	--	--	--	--	HMDB0003826	2535-20-8	Organic compounds	Organoheterocyclic compounds	Pteridines and derivatives
neg_2473	Naringenin-4',7-dimethyl ether	4074.25997	6074.767806	3938.122269	1515.029969	1642.875555	1232.160469	1036.967713	1724.620652	1552.954756	581.2600179	523.3971294	552.9194691	470.1575251	513.6256083	583.1526583	413.2957491	423.5086103	431.5357273	421.8039091	466.0272928	401.5070047	391.985566	370.0083203	396.4561938	361.9578756	399.4957869	348.0021282	363.7528726	385.2906655	395.8705858	357.0918719	403.6681194	420.4450137	16.03386758	C17H16O5	659.2230217	4.500083333	--	--	--	--	--	--	--	--	--	--	--
neg_2474	Deoxyviolacein	1241.578651	1162.333106	1263.617717	734.0747746	680.2235428	665.9388175	819.5528875	706.9862768	666.7320156	1701.428081	1535.396652	1656.654455	1514.904898	1948.69948	1746.56772	2301.756476	2142.896787	2211.851231	1889.463524	1348.021383	1781.495313	2213.161481	1975.760508	2519.365405	2201.87597	1881.523065	2166.924774	1784.414514	2258.772736	2325.844999	1263.983658	1172.337453	1843.30387	-1.203688795	C20H13N3O2	699.1989688	4.500083333	C21133	Staurosporine biosynthesis(ko00404)	--	--	--	--	--	--	--	--	--
neg_2475	Rubuside J	2465.415469	3470.598532	2187.084661	35.23290498	53.86013368	22.50747075	52.36852719	9.388004058	36.652378	17.61031859	0.865945316	8.776634332	8.754010973	2.780274523	22.1471236	4.184264395	1.458470212	0.349165023	3.250655749	9.764160867	3.107805637	5.471577634	26.25224949	2.75280867	11.83655405	17.44382768	5.857837175	14.72063423	8.037771388	10.7515894	5.907443885	0.069312776	5.608605336	0.530740168	C36H56O11	709.3808181	4.500083333	--	--	--	--	--	--	--	--	--	--	--
neg_2476	Engeletin	369.1952959	424.4987738	270.6886235	416.8071962	387.1971948	434.280129	440.0220222	418.8108682	439.5794973	697.3852147	751.6158969	785.5589562	760.0760466	746.4027032	648.5907344	878.54458	881.8318794	1001.89521	665.4647295	486.2783623	636.2408295	538.1248699	397.6591546	699.1801899	485.338246	481.8612544	700.4273015	368.5815093	526.0940333	506.0955764	434.1223375	378.1482225	528.2926728	11.62791571	C21H22O10	927.2665407	4.500083333	--	--	--	--	--	--	--	--	--	--	--
neg_2477	2-Hydroxy-6-oxo-6-(2-hydroxyphenoxy)-hexa-2,4-dienoate	423.3826394	415.8232499	454.7855525	366.4301317	464.8789078	353.5099935	406.825913	447.5349545	478.4795208	687.5103374	774.3647466	912.2784857	857.2094977	754.2553619	848.0385708	720.3305839	753.7215508	664.777609	1185.664652	399.7094843	876.1721495	742.1434586	477.4804872	761.5465103	1005.468441	965.8032271	944.0565582	388.0295547	643.8515134	628.748976	778.9129926	325.3847528	947.951026	1.189448254	C12H10O6	271.0227033	4.51435	C07734	Dioxin degradation(ko00621);;Metabolic pathways(ko01100);;Microbial metabolism in diverse environments(ko01120);;Degradation of aromatic compounds(ko01220)	--	--	--	--	--	--	--	--	--
neg_2478	2-(2-Thienyl)furan	405.9264302	347.0122757	390.8809842	271.5354962	380.7689764	283.1890145	310.9303734	321.7621916	330.468471	446.7413446	500.0946928	582.0888508	556.0309061	476.8615281	540.3260171	477.4980369	481.4771527	428.2978759	768.4708663	275.2975294	566.93253	414.6091683	320.5227139	483.2880051	645.9652402	607.4387178	596.6422159	270.5043701	449.702675	431.7737417	529.8943667	221.0716022	610.3322175	-2.935631986	C8H6OS	299.0197144	4.51435	--	--	--	--	--	--	HMDB0029715	27521-80-8	Organic compounds	Organoheterocyclic compounds	Heteroaromatic compounds
neg_2485	Xanthylic acid	1639.240673	1574.077318	1539.036134	3692.612776	4430.74282	3176.290889	4303.728723	4507.5148	5174.872823	9556.924862	11505.3339	13311.34576	12986.99499	10951.13078	12471.49091	10591.31643	10737.00391	9747.138344	17883.6794	4361.571814	13589.83856	11144.01148	6401.843637	11813.98062	14628.44426	13923.0611	14883.92732	4731.28403	9267.948818	9081.851313	11184.45065	3526.953943	14418.8795	-49.0198295	C10H13N4O9P	409.0223722	4.51435	C00655	Purine metabolism(ko00230);;Biosynthesis of plant secondary metabolites(ko01060);;Biosynthesis of alkaloids derived from histidine and purine(ko01065);;Metabolic pathways(ko01100);;Biosynthesis of secondary metabolites(ko01110);;Nucleotide metabolism(ko01232)	--	--	--	--	HMDB0001554	523-98-8	Organic compounds	Nucleosides, nucleotides, and analogues	Purine nucleotides
neg_2486	Oxytetracycline	1674.890639	1556.003234	1704.38227	1212.394113	1351.005087	1215.647358	1256.503798	1268.282924	1203.993524	2199.343006	2220.330744	2394.885307	2410.159708	2779.644787	2366.791493	2728.651892	2742.613529	2925.627287	2983.339681	3065.559414	2487.81489	3280.344097	3443.247615	3310.546243	3300.630958	3267.289704	3195.873276	3535.038357	3268.425623	3760.349022	3809.521493	1921.563722	4371.984363	-9.312502614	C22H24N2O9	459.1366188	4.51435	C06624	Tetracycline biosynthesis(ko00253);;Biosynthesis of type II polyketide products(ko01057);;Metabolic pathways(ko01100);;Biosynthesis of secondary metabolites(ko01110)	LMPK07000005	Polyketides [PK]	Linear tetracyclines [PK07]	--	HMDB0014733	79-57-2	Organic compounds	Phenylpropanoids and polyketides	Tetracyclines
neg_2487	Licorice glycoside C2	1924.674259	2137.339218	2152.487933	1640.236834	1648.410657	1489.174753	1724.43266	1678.130461	1629.773024	1684.285762	1501.101113	1637.288418	1460.654164	1555.511613	1690.570405	1548.772759	1531.13051	1635.526651	1512.899063	1663.456016	1565.382729	1726.130489	1781.386279	1840.919551	1722.653068	1877.436794	1670.834811	1819.436975	1927.33633	1862.126582	1859.03413	2190.648001	2234.04095	-4.203524632	C36H38O16	725.205656	4.507216667	--	--	LMPK12140031	Polyketides [PK]	Flavonoids [PK12]	Flavanones [PK1214]	--	--	--	--	--
neg_2489	5,6-Dihydro-5-fluorouracil	68.32953586	67.16719575	62.70872738	31.19562901	35.06523287	31.04369306	39.58159144	33.01013562	33.82500085	18.38986117	22.32096289	19.08618558	21.67492202	18.34964011	21.98896984	26.05975726	27.70981538	27.0397587	14.85666933	19.57893717	9.340741052	27.80832356	22.5757142	15.73204882	26.13721312	21.01920534	16.93416026	25.63235613	22.10974322	22.89598303	22.97027513	24.47752188	16.69983533	-20.48693849	C4H5FN2O2	153.0054685	4.5215	C16630	Drug metabolism - other enzymes(ko00983)	--	--	--	--	HMDB0060402	--	Organic compounds	Organoheterocyclic compounds	Diazines
neg_2490	DIBOA	5.38E-12	5.38E-12	2.851792555	11.25095796	24.01045009	23.62756259	13.07448929	11.80684983	28.45753785	1.891243154	3.161521386	13.77916586	2.176854817	2.966854076	1.616623215	8.203776281	4.148890809	16.43333815	1.861171637	2.858958406	5.477738922	0.028410096	5.38E-12	4.643715242	2.98089252	3.90946817	5.38E-12	0.678950582	5.15375233	3.420623698	0.624195767	12.39550997	4.10591624	27.46411327	C8H7NO4	216.011881	4.5215	C15770	Benzoxazinoid biosynthesis(ko00402);;Biosynthesis of various plant secondary metabolites(ko00999);;Metabolic pathways(ko01100);;Biosynthesis of secondary metabolites(ko01110)	--	--	--	--	HMDB0033733	17359-54-5	Organic compounds	Organoheterocyclic compounds	Benzoxazines
neg_2491	L-Dopachrome	11.18459962	11.57502942	19.74632437	141.2223552	163.103437	135.7421073	148.3952776	155.2956853	177.7233645	121.9398273	152.8501748	127.1724346	127.3513439	142.2864933	109.5177386	142.9816019	159.0959814	168.1049198	133.6514651	27.86812787	128.3018691	141.3533514	136.6531805	151.0130322	122.3011164	131.2627458	113.448572	139.9345786	131.8599862	149.3675973	45.74583634	59.66250765	76.57406044	5.645462663	C9H7NO4	238.0368004	4.5215	C01693	Tyrosine metabolism(ko00350);;Metabolic pathways(ko01100)	--	--	--	--	HMDB0001430	89762-39-0	Organic compounds	Organic acids and derivatives	Carboxylic acids and derivatives
neg_2498	(3Z)-Phytochromobilin	2184.717677	2218.078601	2453.298069	1867.508971	2611.745434	2143.040578	2229.965058	2331.238187	2382.218595	1373.660052	1502.389478	1480.815364	954.2782753	1261.586065	1535.790726	983.0660603	1101.32277	967.9023077	742.0081938	1416.585247	754.7864472	623.8041864	732.1220218	670.2930677	483.6128663	574.0660211	461.1275288	596.730795	462.9333406	525.7965658	388.6202226	567.2170313	388.7884504	10.98579892	C33H36N4O6	619.2393048	4.528633333	C05913	Porphyrin metabolism(ko00860);;Biosynthesis of secondary metabolites(ko01110)	--	--	--	--	HMDB0303975	--	Organic compounds	Organoheterocyclic compounds	Tetrapyrroles and derivatives
neg_2500	serinamide	73.51143081	62.37220655	66.43656696	468.4411577	545.911488	494.9778874	482.2467651	480.2076308	605.5037154	479.2776284	511.6548893	486.6590471	504.5459228	451.9552904	370.8591762	449.0753577	440.0602875	499.3482845	294.7736378	315.1632364	302.5939347	286.686629	183.6970519	352.2819592	257.8112737	247.197604	328.7911451	203.1584183	255.1384838	256.0960856	227.4765381	312.9868266	243.9651754	33.85135487	C3H8N2O2	253.1421976	4.5429	--	--	--	--	--	--	--	--	--	--	--
neg_2502	(S)-Ureidoglycolic acid	1982.092299	2008.659327	2266.061892	2116.107115	2713.648345	2285.459454	2475.497646	2448.568496	3354.741322	2038.123648	2504.522528	2464.635036	2628.50285	2013.111959	1695.459699	2184.852487	2362.350655	2697.415477	1238.154833	640.4271865	1223.81551	1290.093154	701.3297486	1639.22078	999.0131273	1133.216553	1712.760593	715.0574294	1176.088036	1189.53891	900.078056	738.8012132	786.8139895	-23.39160689	C3H6N2O4	313.1088916	4.5429	--	--	--	--	--	--	HMDB0001005	7424/3/5	Organic compounds	Organic acids and derivatives	Carboxylic acids and derivatives
neg_2503	Ethyl-2-butenoate	37.16190995	31.94447516	20.93310664	454.1106965	539.5562554	421.7917285	529.527957	478.0100512	669.4598423	414.580757	503.0934478	488.4966692	587.5001983	391.5361056	270.500251	461.1570441	469.172935	562.8240228	153.0993247	38.35975583	172.9456207	200.208472	39.58577735	293.42239	83.71817306	145.1068158	286.3087308	44.08674667	139.9365343	132.9739665	59.34922697	17.10827657	42.3702088	14.64888306	C6H9O2-	134.0365786	4.5429	--	--	--	--	--	--	--	--	--	--	--
neg_2504	Salicylic acid	6.667561023	8.091660318	7.478443671	29.40430166	31.18862359	29.69193423	30.60878085	27.77824984	37.48885627	29.72114422	26.68516367	29.36219931	36.58665191	24.02107065	16.25752038	32.21745007	30.44241158	33.43941051	12.87027311	4.704573589	14.75113992	16.83662991	7.917542955	19.83637551	11.42545461	12.11658263	20.67631301	8.945742476	16.35649757	15.16616002	8.539471341	7.734669943	8.940430053	-2.332278941	C7H6O3	137.0240957	4.5429	C00805	Dioxin degradation(ko00621);;Polycyclic aromatic hydrocarbon degradation(ko00624);;Naphthalene degradation(ko00626);;Biosynthesis of various alkaloids(ko00996);;Biosynthesis of siderophore group nonribosomal peptides(ko01053);;Biosynthesis of phenylpropanoids(ko01061);;Biosynthesis of plant hormones(ko01070);;Metabolic pathways(ko01100);;Biosynthesis of secondary metabolites(ko01110);;Microbial m…	--	--	--	--	HMDB0001895	69-72-7	Organic compounds	Benzenoids	Benzene and substituted derivatives
neg_2506	ferulic acid	408.2174313	326.7090576	313.3933364	3596.988531	4422.27438	3682.960684	4490.32578	4234.800701	5901.068986	3356.050206	4522.6523	3642.767829	4046.606365	3360.831795	2608.775926	3386.251629	3997.401636	4475.66925	1345.258036	451.2582579	1362.042072	1786.617822	609.9201479	2711.004123	801.3415627	1214.130961	2330.884096	566.2240405	1249.346611	1403.597082	604.5745312	394.0374546	505.6015865	-7.117688965	C10H10O4	193.0492511	4.5429	C01494	Phenylpropanoid biosynthesis(ko00940);;Biosynthesis of phenylpropanoids(ko01061);;Metabolic pathways(ko01100);;Biosynthesis of secondary metabolites(ko01110)	--	--	--	--	HMDB0000954	537-98-4	Organic compounds	Phenylpropanoids and polyketides	Cinnamic acids and derivatives
neg_2507	Versicolorone	767.1912842	400.6282579	529.4021283	3577.129782	4174.325318	3379.617844	4194.051741	3785.278134	5010.549105	3107.527348	4078.122873	3766.584913	4583.081242	3062.890111	2250.292574	3522.534198	3729.881932	4699.059272	1472.468365	1168.349423	1680.367941	1862.2593	1229.59166	2468.452179	1198.101534	1616.797899	2330.281466	1241.039788	1588.379998	1656.832075	1162.651572	910.2236606	1187.076171	9.457007082	C20H18O8	385.0965425	4.5429	C20504	Aflatoxin biosynthesis(ko00254);;Biosynthesis of secondary metabolites(ko01110)	--	--	--	--	--	--	--	--	--
neg_2513	Hordenine	144.3138343	134.7254171	171.789608	117.940219	113.6720904	107.3731948	104.9432885	115.8375641	152.9992256	91.86458772	90.48569511	88.23739873	77.90094514	77.70242343	61.35012142	76.92458562	79.60044613	88.17635229	49.46629165	111.9893948	63.88135582	44.85372508	26.11022146	77.42661034	41.55403619	42.5565835	56.82964206	18.77008477	26.40980565	42.14720099	28.79432365	39.22658802	28.89233865	-0.681647087	C10H15NO	164.1079751	4.557183333	C06199	Tyrosine metabolism(ko00350);;Metabolic pathways(ko01100)	--	--	--	--	HMDB0004366	539-15-1	Organic compounds	Benzenoids	Benzene and substituted derivatives
neg_2514	3-Methoxytyramine	5.38E-12	5.38E-12	5.38E-12	1.240633504	1.457532578	3.64341486	7.030654139	5.38E-12	2.925856455	13.17941545	9.521659026	7.642660882	7.793446702	11.62846334	19.04564051	28.01145275	30.29804446	31.69099703	30.27078311	38.71587961	27.4239861	46.30400507	52.33023211	40.31090812	42.34197214	42.16268316	45.73482106	53.94157733	50.0852667	53.89107005	37.61850481	66.01926985	46.14972143	1.16668729	C9H13NO2	166.0875472	4.564316667	C05587	Tyrosine metabolism(ko00350);;Betalain biosynthesis(ko00965);;Biosynthesis of alkaloids derived from shikimate pathway(ko01063);;Metabolic pathways(ko01100);;Dopaminergic synapse(ko04728)	--	--	--	--	HMDB0000022	554-52-9	Organic compounds	Benzenoids	Phenols
neg_2515	N-benzylglycine	5.38E-12	2.052565858	1.614568502	12.69422945	9.372313993	7.350988001	12.72866536	15.21787874	12.2308479	18.72197286	14.6904313	11.27378699	11.36007637	14.99671827	22.21970855	31.2288411	31.69874262	27.35146686	27.29072827	38.55494812	27.49716086	42.06223469	38.78271602	37.4221592	35.73642225	30.90577115	31.94784141	44.61301466	40.1386172	41.15829924	34.86178627	51.17525826	33.37960841	-4.274587776	C9H11NO2	210.0764758	4.564316667	--	--	--	--	--	--	--	--	--	--	--
neg_2516	Pro-Asn	0.000845427	5.38E-12	5.38E-12	73.4116363	85.2706174	83.98292523	53.69469895	63.7234672	98.87409707	31.88843504	25.56063935	23.70440077	15.91945496	2.468572187	14.31613004	7.870268052	28.92540791	9.754419021	5.38E-12	2.005904454	1.018994767	1.496187823	1.477075384	5.38E-12	0.010597909	3.43053345	5.38E-12	2.39136263	5.38E-12	5.38E-12	1.422134057	5.38E-12	0.728957416	19.0587612	C9H15N3O4	228.103346	4.564316667	--	--	--	--	--	--	HMDB0029012	--	Organic compounds	Organic acids and derivatives	Carboxylic acids and derivatives
neg_2519	Syringetin	189.3827071	171.7659363	196.6069439	41.3790325	77.98858403	41.27067752	93.81419742	72.8462132	60.28069754	71.08573699	81.35211189	67.4893907	51.25066848	68.40500613	72.13194436	83.02381125	91.52940663	58.36964099	87.67799283	53.38329389	86.39913578	140.7704863	299.1223746	95.89948915	113.5085438	121.4248008	67.0597019	410.1456822	169.1664754	330.3273307	255.1887354	721.8391855	121.6063172	-2.206495391	C17H14O8	367.0427716	4.564316667	C11620	Flavone and flavonol biosynthesis(ko00944);;Biosynthesis of secondary metabolites(ko01110)	LMPK12112498	Polyketides [PK]	Flavonoids [PK12]	Flavones and Flavonols [PK1211]	HMDB0304565	--	Organic compounds	Phenylpropanoids and polyketides	Flavonoids
neg_2521	2-deoxygluconate	2157.688088	1251.437391	2029.07597	1848.059575	1561.088345	1663.042403	1357.944224	1624.162383	1307.774904	409.773968	334.9038275	414.6251265	405.717908	385.581085	373.2487195	386.0628011	387.6515021	395.0336869	422.1069422	754.3272719	396.6848714	477.1680573	559.1939309	524.8821255	562.4114531	623.9829528	491.5779442	674.2484263	634.6529243	594.668748	652.12489	819.3786639	804.4675891	2.546490534	C6H11O6-	417.1258891	4.564316667	--	--	--	--	--	--	--	--	--	--	--
neg_2522	S-Adenosylhomocysteine	466.4220448	344.2207878	407.7471827	403.7689267	418.3810703	408.2050341	459.7718949	420.7084088	363.2354709	1694.50346	2618.388154	1640.633339	3986.462368	4547.088635	3231.22282	2697.191894	4904.088266	3501.885985	3469.202375	663.1278894	8382.963303	4108.815236	4323.76892	4626.017859	3547.741771	4631.27865	6929.91905	3292.781745	3827.169953	4456.641757	4790.299064	958.1360876	2858.464423	7.688239363	C14H20N6O5S	429.1227449	4.564316667	C00021	Cysteine and methionine metabolism(ko00270);;Metabolic pathways(ko01100);;Biosynthesis of amino acids(ko01230);;Biosynthesis of cofactors(ko01240);;Chemical carcinogenesis - reactive oxygen species(ko05208)	--	--	--	--	HMDB0000939	979-92-0	Organic compounds	Organoheterocyclic compounds	Lactones
neg_2525	Gluconolactone	164.8282414	146.936359	248.4455016	632.6819368	1125.220985	785.2913582	1865.077321	965.0438269	1518.256618	1235.876487	825.1811513	1039.520235	895.564162	1085.553662	1073.999104	937.0280969	1014.08404	923.0213877	846.7329933	2382.89878	1083.067818	518.7087068	191.1796428	745.2479694	323.2112422	467.4894221	701.0233003	97.84840372	407.2041036	421.7023146	353.6320752	259.1332233	187.9408069	-9.515428761	C6H10O6	401.0902905	4.57145	C00198	Pentose phosphate pathway(ko00030);;Metabolic pathways(ko01100);;Biosynthesis of secondary metabolites(ko01110);;Microbial metabolism in diverse environments(ko01120);;Carbon metabolism(ko01200)	--	--	--	--	HMDB0000150	90-80-2	Organic compounds	Organic oxygen compounds	Organooxygen compounds
neg_2526	Orotidine	167.1705774	151.2440845	242.7241938	183.4612589	202.648806	124.974658	198.5712158	165.3292405	110.0911321	317.0415985	237.1684041	368.0510777	308.783045	361.7347589	459.4440767	252.7933852	245.8434242	247.6809682	549.3782859	221.8053683	324.8961976	296.8911714	267.7634582	291.6878804	488.2425936	465.1652951	274.0095757	292.3254569	268.6456247	280.8901018	288.7759654	314.0458105	400.1395478	-17.81121326	C10H12N2O8	575.1011929	4.57145	--	--	--	--	--	--	HMDB0000788	314-50-1	Organic compounds	Nucleosides, nucleotides, and analogues	Pyrimidine nucleosides
neg_2532	heme d	7903.964949	7572.294801	8203.700365	5087.380869	6963.340853	4969.99483	5260.066397	6251.190825	5713.79712	2931.103858	3338.991621	3187.58216	3025.108867	2707.476183	2771.528785	2383.781188	2729.502937	2831.140925	2271.100578	3607.672967	2059.58074	2200.479375	1708.343846	2193.145283	1856.423322	1958.095662	2029.482196	1600.932676	1845.223372	1970.111612	1727.513997	1585.082519	1744.644827	-32.25196647	C34H34N4O10	703.204467	4.585733333	--	--	--	--	--	--	--	--	--	--	--
neg_2534	(-)-trans-Isopiperitenol	57.98109431	46.48354468	49.06443055	7.41388464	4.614109724	16.1600419	15.20869555	4.257285405	6.64200515	7.111604946	3.699297622	3.917867033	9.682697268	4.8974763	9.227127005	1.710857234	4.434105484	1.207075067	8.27483825	37.5746981	4.290898582	11.12572131	6.368447877	6.996119631	9.665580813	6.434197862	6.947839828	6.854638134	8.383388712	6.761069639	16.64336516	89.82300268	11.99687603	0.077909152	C10H16O	197.1183299	4.6	C01123	Monoterpenoid biosynthesis(ko00902);;Biosynthesis of secondary metabolites(ko01110)	LMPR0102090006	Prenol Lipids [PR]	Isoprenoids [PR01]	C10 isoprenoids (monoterpenes) [PR0102]	--	--	--	--	--
neg_2535	Vanillyl Butyl Ether	5.38E-12	3.437583902	1.460189969	4.367459661	3.743285335	38.42900016	5.38E-12	5.438593615	5.38E-12	4.837998616	3.978956429	5.920892358	11.54407712	4.59770693	5.38E-12	3.793713844	4.182001074	10.38899102	14.43617848	3.391642182	25.35339373	10.60186588	10.77514496	5.466910984	21.00811053	27.30896172	11.80135437	32.95830572	27.08610615	33.17829518	22.5141539	37.54171539	51.20101611	-2.21152223	C12H18O3	209.1178533	4.6	--	--	--	--	--	--	HMDB0037642	82654-98-6	Organic compounds	Benzenoids	Phenols
neg_2539	Benzo[a]pyrene-7,8-diol	2491.540567	2600.623797	2878.189077	2815.13827	3008.16025	2730.722237	2520.543558	2912.898448	2853.832638	2255.466606	2303.988166	2340.851767	2062.073654	2250.754477	2355.922551	2166.984022	2310.236605	2317.330576	1874.934387	2412.09891	2000.183834	1897.634334	1876.188191	1839.620322	1751.974186	1895.600733	1636.258548	1951.413078	1758.828361	1857.359571	1876.186102	2493.309368	1744.719911	0.981776169	C20H14O2	631.2131721	4.6	C22355	Chemical carcinogenesis - reactive oxygen species(ko05208)	--	--	--	--	HMDB0060438	--	Organic compounds	Benzenoids	Pyrenes
neg_2540	Specnuezhenide	7019.861809	6567.783754	8927.006771	1697.423501	1739.444134	1655.958916	1771.358496	1706.45461	1650.838863	1878.43052	2231.690041	2030.474004	2671.947241	2041.673629	1886.693842	2088.100532	2346.699818	2475.598779	2046.379679	1904.236586	1937.070721	2225.187759	2010.121748	2348.32651	2142.321732	2214.61307	2370.566779	2099.561999	2162.618352	2416.31917	1977.21298	2064.775422	2318.672356	-39.02102363	C31H42O17	685.2081456	4.6	--	--	--	--	--	--	HMDB0258412	--	Organic compounds	Lipids and lipid-like molecules	Saccharolipids
neg_2542	Methyl dioxindole-3-acetate	0.003759439	0.129631545	1.34073616	5.38E-12	0.149586399	0.502657516	1.951450008	0.504717745	5.38E-12	9.997966188	18.00272502	12.20601387	28.19883475	19.50040595	3.199969823	33.14580499	35.24621648	40.23512577	12.6646762	1.944778483	24.64767895	14.35160989	1.816100554	25.06056888	6.525858706	8.269746988	25.60127674	7.929219173	16.26157543	12.83800683	15.35514719	5.38E-12	3.803354031	22.4165118	C11H11NO4	242.0484312	4.60715	--	--	--	--	--	--	HMDB0038991	--	Organic compounds	Organoheterocyclic compounds	Indoles and derivatives
neg_2546	Glutathione episulfonium ion	95.30809836	74.73185856	115.1550415	191.4782167	205.777034	182.3452966	172.7694675	211.625313	209.341917	231.1232813	205.6979538	226.0732633	222.4400735	237.7016494	223.6249592	213.5803395	250.7907616	230.448079	241.9548136	277.5313809	223.2999334	256.4797123	260.2886086	245.9403784	249.7775668	245.453164	243.8779978	250.7684613	272.7784378	297.7835111	271.7763897	269.9169368	303.1274357	19.94562187	C12H20N3O6S+	355.0886132	4.614283333	C14874	Metabolism of xenobiotics by cytochrome P450(ko00980);;Chemical carcinogenesis - DNA adducts(ko05204)	--	--	--	--	HMDB0060479	--	Organic compounds	Organic acids and derivatives	Carboxylic acids and derivatives
neg_2548	Cornuside	1106.089559	757.2152844	912.8289862	4082.693221	5089.407285	3766.531781	5683.296478	4350.375695	4697.264709	7051.102481	6969.136968	6918.353488	6602.504495	6953.769678	7397.585515	7042.206384	7402.410999	7293.401272	7520.008051	9040.588313	6968.637438	8028.145154	8268.546989	8426.080756	7809.389259	8463.731269	8073.804798	8175.686262	8498.464512	8681.648652	8696.318283	10646.81468	9353.428702	3.490969563	C24H30O14	577.1348496	4.614283333	--	--	--	--	--	--	--	--	--	--	--
neg_2549	Olivil-4'-O-glucoside	19436.43737	19230.79088	20863.40252	1378.134363	1576.011378	1435.909552	1481.34807	1608.099513	1210.751197	1098.901746	1336.224129	1696.993511	1349.88777	1119.908714	1006.083831	1634.396867	2300.207142	4028.15473	1380.5328	912.298224	2959.233094	1824.235244	1191.892365	2208.622379	1537.912406	1420.102188	2371.773147	1254.343539	1401.348807	1442.549871	1264.34444	1358.027849	1345.328913	14.51818684	C26H34O12	583.2110432	4.60715	--	--	--	--	--	--	--	--	--	--	--
neg_255	(+)-7-Isojasmonic acid CoA	10.57681675	8.632747848	5.38E-12	5.38E-12	5.38E-12	5.38E-12	5.38E-12	5.38E-12	5.38E-12	39.0364201	53.4437104	31.7116162	11.34404865	10.05366234	14.56108561	5.38E-12	5.38E-12	5.179386115	46.63369302	5.38E-12	182.1882098	4.514993792	1.772693551	53.90834912	97.5711463	83.55822593	85.98972053	17.5004463	84.63887192	118.0574575	236.3960843	5.38E-12	40.1154739	2.176660462	C33H52N7O18P3S	980.2069945	0.547066667	C16339	alpha-Linolenic acid metabolism(ko00592);;Metabolic pathways(ko01100);;Biosynthesis of secondary metabolites(ko01110)	--	--	--	--	HMDB0060298	--	Organic compounds	Organic acids and derivatives	Carboxylic acids and derivatives
neg_2553	1D-1-Guanidino-3-amino-1,3-dideoxy-scyllo-inositol	349.3003371	249.6344375	317.9376983	222.0934644	216.8659863	208.5356294	182.688193	213.1184415	226.4830992	565.8578243	1469.743639	883.0590899	1649.523584	881.8757438	462.3250485	2390.343827	1965.085384	2420.117658	1280.968214	275.9888052	1940.258208	2811.084737	2092.816217	2857.556697	1811.765528	2040.100725	2732.173335	2002.172074	2521.668328	2977.295865	1903.409347	435.8385785	1248.820659	8.349968536	C7H16N4O4	485.2361888	4.621416667	C01298	Streptomycin biosynthesis(ko00521);;Biosynthesis of secondary metabolites(ko01110)	--	--	--	--	--	--	--	--	--
neg_2554	Nicotine-N-glucoside	2082.938281	1857.572539	2897.402845	182.1238728	119.2344819	187.9072429	107.6569339	125.2302909	159.5724882	77.0403521	82.88178318	65.1567613	64.16594302	65.2683004	53.81512093	74.25063561	60.24029324	50.52706802	63.55724854	34.28510794	114.5220911	55.37330523	43.87559285	35.17069217	41.26617331	61.28737291	80.4987271	25.87895361	31.89690018	29.28568657	34.07732303	39.23574733	48.3779502	-23.21014281	C16H25N2O5+	695.3358019	4.621416667	--	--	--	--	--	--	--	--	--	--	--
neg_2557	gamma-amino-gamma-cyanobutanoic acid	4.031245123	2.067298254	2.836244628	17.09053477	22.80777831	15.29282678	24.44229293	20.91399772	25.34164096	31.23374294	33.39358075	31.26894271	38.73132571	30.72982408	36.92078483	35.18947779	35.55763973	43.0587316	45.12930139	48.19699528	29.91995682	50.77659895	50.51206755	41.50934518	55.06984427	45.43588919	47.24630232	65.5357616	57.98107353	56.83632264	59.74978221	24.44729698	59.81404494	24.47296157	C5H8N2O2	173.0599143	4.62855	--	--	--	--	--	--	--	--	--	--	--
neg_2558	C20821	1.036695358	7.917736959	2.69859963	58.73980699	69.6031814	64.70670569	78.10174405	63.56353633	65.24654355	110.5508307	102.1823626	105.2705987	120.1790556	110.1442886	122.0965277	132.3985422	127.8093884	134.2951243	140.8218655	158.832838	115.8841142	165.1996656	186.7482843	161.8992576	169.0185743	183.5489832	160.6214126	212.4656361	197.6533208	202.3998506	199.1118204	79.1986755	227.6706102	-4.988631695	C8H9NO3	202.0268111	4.62855	C20821	Carbapenem biosynthesis(ko00332);;Biosynthesis of secondary metabolites(ko01110)	--	--	--	--	--	--	--	--	--
neg_2559	5-Hydroxyconiferyl alcohol	205.5373936	197.2875536	207.5546419	541.7814392	653.7497758	505.5021359	696.2703334	587.3242834	607.6334571	903.8910096	976.9099582	830.5913837	901.3341921	997.3851748	1011.47438	963.5905401	1072.858621	1102.638938	1043.514186	1396.496371	771.5318567	1328.070488	1514.87885	1293.501446	1224.228685	1196.040719	1180.994532	1619.943105	1328.097515	1507.105694	1336.017977	567.165995	1572.201631	5.274287439	C10H12O4	217.0492608	4.62855	C12205	Phenylpropanoid biosynthesis(ko00940);;Biosynthesis of secondary metabolites(ko01110)	--	--	--	--	HMDB0060398	--	Organic compounds	Benzenoids	Phenols
neg_2564	L-Dihydroorotic acid	10.37299282	9.06496301	14.61298271	14.78099454	17.17003733	16.42341091	16.47624899	18.1349917	17.89685522	20.71460989	19.28654779	22.80720828	20.57788654	16.43019513	19.03674966	20.11129324	22.6596541	20.74655165	23.73158009	29.41109027	17.54167215	29.19749406	28.72509831	26.18036809	25.99923147	26.14614988	24.8790096	30.03496793	26.99925815	27.52654078	28.98593317	15.81579476	34.28311534	17.59364526	C5H6N2O4	157.0282606	4.6357	C00337	Pyrimidine metabolism(ko00240);;Metabolic pathways(ko01100);;Biosynthesis of cofactors(ko01240)	--	--	--	--	HMDB0003349	5988-19-2	Organic compounds	Organic acids and derivatives	Carboxylic acids and derivatives
neg_2566	Isophorone	762.1991518	518.9774501	479.2864202	13.22062334	8.972146054	17.66934094	12.59121314	8.358908014	7.549435563	8.641135889	18.05477931	7.295671995	34.9079261	20.40112498	12.05765219	22.48284086	12.44655921	11.83581151	14.06294698	1.339008751	5.296302438	7.73311265	3.008221967	5.154209111	10.23620742	5.38E-12	11.80999403	2.353504753	3.857404368	2.199369206	8.360200797	9.853174326	0.02886039	-5.343309454	C9H14O	183.10193	4.6357	C14743	--	--	--	--	--	HMDB0031195	78-59-1	Organic compounds	Organic oxygen compounds	Organooxygen compounds
neg_2567	1,4-Decanolide	6917.519488	5168.571817	5527.949844	339.3031391	270.8956184	348.6572633	320.1480537	301.9697241	281.9378649	263.9199742	293.863937	231.5518824	382.1169384	281.4699968	219.2028228	281.5857415	276.0374058	252.1331892	241.7261094	215.490033	179.2205781	221.6155915	177.1762665	188.9371453	200.2684499	154.2002675	228.1664011	181.6669687	177.4927058	196.9847214	220.2620111	286.3526624	189.653636	-1.916302078	C9H16O2	201.1129335	4.6357	--	--	--	--	--	--	--	--	--	--	--
neg_2569	(S)-6-Hydroxynicotine	148.7873306	120.1803818	164.4453629	123.1480063	128.4673806	103.6385081	96.11579868	120.2892158	93.97274187	231.0451851	186.5770482	184.2235762	220.0326595	276.8605068	385.4837411	287.247841	296.308747	270.6578603	396.9449154	218.4084167	353.9626494	1701.901728	1941.512531	688.0764034	1584.054828	1490.418256	934.3382332	2074.227971	2434.288289	2052.163861	1931.348047	1874.750287	2076.713527	-14.21949524	C10H14N2O	401.2143637	4.6357	C01056	Nicotinate and nicotinamide metabolism(ko00760);;Metabolic pathways(ko01100);;Microbial metabolism in diverse environments(ko01120)	--	--	--	--	--	--	--	--	--
neg_2570	(3R)-3-Hydroxy-16-methoxy-1,2-didehydro-2,3-dihydrotabersonine	2698.504734	2286.647116	2622.285441	2338.558561	2270.098703	2157.305986	2036.775921	2187.002325	2303.910039	2150.835504	2118.264481	2083.13743	1985.067269	2392.317994	2326.339921	2193.65439	2202.64937	2333.833799	2154.044605	2918.050589	2456.736745	2854.71786	5519.161	2890.745741	3101.661031	4164.995561	2313.228524	6606.526947	4598.537649	4823.300659	3783.54895	4806.64473	4278.28515	4.797445611	C22H26N2O4	417.1604922	4.6357	C21678	Indole alkaloid biosynthesis(ko00901);;Metabolic pathways(ko01100);;Biosynthesis of secondary metabolites(ko01110)	--	--	--	--	--	--	--	--	--
neg_2571	Benzyl ��-primeveroside	200.2110197	153.2021297	186.9838033	12.89081594	47.03533321	17.27219355	10.60174109	19.00049903	25.5045465	1123.219446	367.2970954	916.8490951	504.684621	1095.905557	1298.513702	606.295166	479.7415405	347.5755313	1420.478549	40.67995734	998.293233	843.2650859	1370.312721	777.2457592	1676.775677	1378.470859	902.0008695	2045.683778	1692.37293	1748.674597	1937.415441	4707.848017	3617.838844	-36.98285914	C18H26O10	423.1123921	4.642833333	--	--	--	--	--	--	HMDB0041190	130622-31-0	Organic compounds	Organic oxygen compounds	Organooxygen compounds
neg_2575	LysoPC 20:3	765.6756474	643.457283	743.8949775	1309.795557	1148.082846	1417.20674	1618.143003	1397.741331	1490.622156	2688.281548	2621.38497	1810.084861	1233.418911	1175.774281	1332.687261	922.5440362	1089.900888	1014.579376	449.4000932	401.7225169	711.6033298	342.6254221	469.6040794	416.2872952	467.7901627	373.3040272	567.8983372	355.2186733	379.932285	335.703886	246.5295305	158.006608	227.7897226	15.16741983	C28H52NO7P	590.354614	4.642833333	--	--	--	--	--	--	--	--	--	--	--
neg_2580	Kaempferol-3-O-glucoside-7-O-rhamnoside	3062.530275	3019.320726	3449.505615	569.835595	657.3171953	523.4564396	531.1186574	614.7491707	619.7696978	569.9087541	549.4762942	498.2955886	578.3569706	585.3260941	532.5340157	557.7498715	544.5784425	588.8579553	527.8207487	620.5207915	509.5498904	651.4272919	454.6849036	704.4703017	604.2480033	627.233258	635.6753308	479.5433398	647.0936813	593.3842256	505.2338982	481.6308518	564.9096594	1.002508532	C27H34O15	597.1830936	4.649966667	--	--	--	--	--	--	--	--	--	--	--
neg_2582	3,6-Dihydronicotinic acid	269.918942	270.9303824	326.901114	224.1076142	233.5650389	216.9950507	200.9733366	237.3217307	217.4444104	157.8040255	186.5249583	173.7363743	165.4508553	159.9380059	120.9376464	160.0335797	153.8838242	189.0290478	83.28627017	222.3991525	130.0791808	72.3166503	40.50614005	143.4563827	64.05655881	72.75091058	105.165014	44.84056316	53.49913866	79.19340516	50.43566428	38.7168503	39.90270194	-3.680596415	C6H7NO2	124.0399418	4.66425	C16671	Tropane, piperidine and pyridine alkaloid biosynthesis(ko00960);;Biosynthesis of secondary metabolites(ko01110)	--	--	--	--	--	--	--	--	--
neg_2583	2,4-DINITROPHENOL	321.7436515	282.0126898	374.6266448	183.8963129	173.0390203	172.4441015	180.865131	184.1478718	185.1412171	276.7194977	283.6585159	278.2730303	347.8899645	280.3188638	256.1485302	306.5991691	330.3988854	332.8508302	302.2626196	208.7331105	354.0215689	284.0569676	269.8360047	300.1444119	315.8576135	366.5954477	321.3990956	319.2789451	321.0455761	344.2400675	378.6969789	310.9450086	381.3069649	-2.484501418	C6H4N2O5	229.0496518	4.6571	C02496	--	--	--	--	--	HMDB0245462	--	Organic compounds	Benzenoids	Phenols
neg_2586	Nicotinate D-ribonucleoside	91.74680901	79.90850121	91.68168416	58.7008248	56.51733881	51.88282392	40.71990116	52.28596155	69.15707629	51.71548907	50.26892025	50.21953824	78.33277632	81.43791753	56.68622934	63.52535649	63.42891702	65.92766364	119.082609	56.16501781	100.0008053	100.0145031	87.06766423	97.80957364	111.9408264	125.6811099	98.02919299	110.6182076	110.7459533	112.7684209	128.2856353	176.6551855	137.5223527	3.681054747	C11H14NO6+	301.0812577	4.66425	C05841	Nicotinate and nicotinamide metabolism(ko00760);;Metabolic pathways(ko01100)	--	--	--	--	--	--	--	--	--
neg_2588	Biliverdin-IX-delta	4302.75453	4550.604425	4555.220706	5043.189121	5794.89267	5168.108342	5282.798717	5355.501989	4991.41713	4255.017981	4338.233307	4513.668495	3808.311415	4044.483535	4413.626301	3471.540522	3887.285041	3497.585951	3441.582383	4712.011809	3331.377526	3286.84651	3410.495678	3252.900172	2922.493439	3503.801885	2807.470732	3465.451078	3055.382786	3040.092401	2795.565309	4280.071093	2880.659587	19.58396235	C33H34N4O6	617.2286388	4.66425	C21723	Porphyrin metabolism(ko00860);;Biosynthesis of secondary metabolites(ko01110)	--	--	--	--	--	--	--	--	--
neg_259	Acetylphosphate	848.3275807	1098.990172	1114.970546	101.8607473	153.4509984	157.9056146	226.6952627	167.4788274	140.1541674	104.1782656	151.0594296	76.95750082	110.1703447	119.5394472	158.302808	130.0976587	201.0099504	117.4087867	103.2695877	180.5077313	13.62512371	181.310876	384.127902	96.70810286	116.6358256	124.9247741	90.38505695	186.6220649	96.32298582	96.48237043	76.51675514	206.5548033	142.1568115	-7.109980281	C2H5O5P	174.9558659	0.56135	--	--	--	--	--	--	HMDB0001494	590-54-5	Organic compounds	Organic acids and derivatives	Organic phosphoric acids and derivatives
neg_2596	2,5-Diamino-6-(5'-phosphoribosylamino)-4-pyrimidineone	93.80903509	58.93723782	84.69635756	121.5812527	99.82441688	91.97808752	95.75972125	120.2506068	120.5686395	263.4406795	185.4377674	277.8740888	248.9013762	364.4355679	370.3597901	234.8789543	270.0261012	239.0736575	578.7599971	130.0556909	336.6300658	373.0911589	466.7089576	389.3336424	579.8457506	459.0544268	333.3926535	693.0344462	402.1162661	460.8584512	534.1110652	590.4690938	679.5076398	-17.09185197	C9H16N5O8P	352.060338	4.68565	--	--	--	--	--	--	--	--	--	--	--
neg_2597	Tetrangomycin	55.78202957	81.10241621	72.25167334	54.298859	51.78554028	53.10494999	50.07214821	48.28270122	58.54400322	626.7703414	222.8296405	713.328454	374.0858805	814.7909924	1210.985002	368.5765706	397.1205604	238.959107	1645.742899	67.97721363	836.2564613	580.7889929	1063.587165	915.9582343	1731.242634	1234.49896	891.8964932	1726.618418	1127.270649	1295.327514	1691.648974	2091.639693	2247.320961	-1.471767859	C19H14O5	367.0818524	4.68565	C12396	Biosynthesis of type II polyketide products(ko01057);;Biosynthesis of secondary metabolites(ko01110)	--	--	--	--	--	--	--	--	--
neg_2599	Glucobrassicin	87.75493534	76.32112384	68.5100825	138.9942618	146.2749848	98.85001141	158.9828787	115.5048866	140.6156288	2178.075328	766.7763944	2621.309086	1280.971691	2988.773701	4438.330669	1309.275168	1515.442346	849.8038064	5408.623393	284.8451995	2813.495848	2174.594109	4141.415317	3453.658233	5927.799363	4312.151163	3350.444741	5892.554359	4025.790189	4614.840867	5585.137158	7117.108815	7507.44115	-34.03268606	C16H20N2O9S2	447.0384971	4.68565	C05837	Tryptophan metabolism(ko00380);;Glucosinolate biosynthesis(ko00966);;Metabolic pathways(ko01100);;Biosynthesis of secondary metabolites(ko01110);;2-Oxocarboxylic acid metabolism(ko01210)	--	--	--	--	HMDB0030243	4356-52-9	Organic compounds	Organic oxygen compounds	Organooxygen compounds
neg_260	3-Chloro-2-methylmaleylacetate	75.75061088	83.85171964	81.76602414	42.57151885	64.36321815	55.27905735	65.04787477	57.28751374	58.24905737	18.95167946	33.581525	16.13279811	22.41244081	29.13202714	32.22478839	17.54603169	25.36988751	20.06690382	17.41893454	17.61282828	1.80396558	20.99113856	40.38613449	12.53839718	13.58907336	15.5141717	9.364366235	15.63349442	8.552021424	8.58003562	7.977891758	14.48033401	17.49215603	-31.8715309	C7H7ClO5	226.9663034	0.56135	C18310	Toluene degradation(ko00623);;Microbial metabolism in diverse environments(ko01120)	--	--	--	--	HMDB0060369	--	Organic compounds	Organic acids and derivatives	Keto acids and derivatives
neg_2600	Isorhamnetin 3-O-glucoside	15.98056342	38.6613664	35.32083857	112.3632518	159.5749603	94.7502686	124.0078501	106.7823683	70.99693616	39.73912077	30.58980303	31.62425151	38.3233268	26.55708706	44.53861378	91.53056383	71.43823806	74.99311017	31.98541078	159.4850215	72.96863256	265.7441779	771.1814186	263.2991343	230.8291879	324.1387285	120.3726103	1086.981499	419.3128786	742.4352658	429.0360391	156.2168364	277.0881029	8.594472727	C22H22O12	499.0899031	4.6928	--	--	--	--	--	--	HMDB0302682	--	Organic compounds	Lipids and lipid-like molecules	Prenol lipids
neg_2603	Nitrofurantoin	140.6603455	117.4954515	152.8610967	103.1579337	121.162251	100.8269948	102.9777759	103.5954114	108.814259	112.7132964	98.16726352	98.75301277	100.1610482	112.9982652	120.9662253	106.8681862	100.1293655	98.45664666	133.2834976	99.75490803	117.7645667	129.5919434	143.7482454	144.9992223	146.8782417	146.5803034	112.4202049	173.1642938	145.2270597	169.3181966	142.5484048	189.4669636	206.1312522	2.222035935	C8H6N4O5	237.0270718	4.699933333	C07268	--	--	--	--	--	HMDB0014836	67-20-9	Organic compounds	Organoheterocyclic compounds	Azolidines
neg_2606	beta-N-acetylneuraminate	210.6633177	353.9637008	309.9108127	462.6397922	531.408698	500.8679924	407.6649015	450.6892329	470.903829	270.1913863	304.9643006	294.9497107	333.5189097	319.4856832	270.8503735	274.6522902	304.1915847	363.9163587	312.1989636	334.9646352	282.7705886	215.3917601	320.6102087	276.7646798	293.6384934	304.5208942	311.4702877	358.557271	366.2436131	359.0777705	358.7788056	317.0734207	314.9839904	47.25546976	C11H18NO9-	353.1109184	4.699933333	--	--	--	--	--	--	--	--	--	--	--
neg_2607	Digalacturonate	109.5664987	138.6236159	126.671182	173.8512487	152.6670237	108.409273	265.988857	193.1605238	249.1123538	1616.98748	2499.160753	2112.483334	1707.78547	1531.98972	1390.945093	1567.083644	1347.037813	988.2395487	2650.33512	361.2086771	1813.409693	2618.677831	2101.684916	2003.568249	2595.851775	1791.771383	2007.733517	2216.076467	2042.043813	2179.997044	1588.385811	557.2312584	1538.751146	-32.83248584	C12H18O13	415.060793	4.699933333	C02273	Pentose and glucuronate interconversions(ko00040);;Metabolic pathways(ko01100);;ABC transporters(ko02010)	--	--	--	--	HMDB0039721	5894-59-7	Organic compounds	Organic oxygen compounds	Organooxygen compounds
neg_261	2-Chloro-3-oxoadipate	2692.649365	2871.302021	3143.487215	23.78745607	54.7735631	36.70059412	64.11799837	36.842197	42.77826739	3.251075009	21.83951086	2.445925568	11.02314278	12.31384299	9.468320901	3.484473161	10.96639993	9.592736866	5.38E-12	2.939597085	5.38E-12	9.76290528	22.95116384	5.38E-12	5.38E-12	5.38E-12	5.38E-12	5.38E-12	5.38E-12	5.38E-12	5.38E-12	5.38E-12	5.38E-12	4.396140673	C6H7ClO5	228.9684552	0.56135	C12836	Chlorocyclohexane and chlorobenzene degradation(ko00361);;Metabolic pathways(ko01100);;Microbial metabolism in diverse environments(ko01120)	--	--	--	--	--	--	--	--	--
neg_2611	Milrinone	25.16306008	27.48334494	21.09026249	25.21124292	26.45240608	27.01681574	19.72707009	19.74315496	24.83040536	24.04728617	23.98544509	25.17205289	25.15790424	25.2431563	27.30303531	25.93877955	30.01459919	24.24130687	22.99018623	38.67930173	30.42874338	32.96241681	32.36645367	33.42447155	27.01478126	25.58062587	30.44553456	40.4474506	30.54150868	41.93265239	30.33875123	47.99950201	41.82114998	-0.323058419	C12H9N3O	210.0672173	4.7135	C07224	--	--	--	--	--	HMDB0014380	78415-72-2	Organic compounds	Organoheterocyclic compounds	Pyridines and derivatives
neg_2612	tryptophanhydroxamate	11.51298827	10.78547548	8.446400753	13.36777312	17.82182945	20.34636524	7.046188876	12.4771202	20.4422612	9.644960581	11.84058904	11.14156333	10.79289819	9.293369286	12.23688349	12.92843699	13.36563671	17.31089526	7.568447015	15.9547699	10.78841918	8.813997719	9.999891052	14.55381383	7.457695922	8.495726315	12.25332829	10.02982398	14.36522435	18.82848812	13.1486583	22.52084411	8.668473515	-47.48142295	C11H13N3O2	254.0597748	4.7135	--	--	--	--	--	--	--	--	--	--	--
neg_2613	Thymidine	45.1423111	77.9841922	74.1910185	1420.981661	4212.310389	2116.20627	2915.517976	2043.048472	2934.067726	1000.082004	1048.998899	1046.947379	612.9921936	545.4343743	575.1073039	494.4875552	595.7903779	571.8624417	190.2724087	154.1695518	284.5213323	223.6752859	167.372178	306.495769	149.6079758	176.2251147	254.4394347	164.2007381	193.3709592	224.9452375	201.1495714	118.6174489	149.2779026	45.01270703	C10H14N2O5	277.07057	4.7135	C00214	Pyrimidine metabolism(ko00240);;Metabolic pathways(ko01100);;Nucleotide metabolism(ko01232)	--	--	--	--	HMDB0000273	50-89-5	Organic compounds	Nucleosides, nucleotides, and analogues	Pyrimidine nucleosides
neg_2616	Sarcosine	3.32611095	1.979162838	2.143447902	33.84991514	16.66864611	29.19935518	16.22525105	27.21702836	26.78478286	44.43642524	39.19379947	34.73316439	44.03763026	44.64359704	38.09896358	46.92900239	29.92545423	33.19388537	32.55605595	57.99895178	36.10402019	37.82176498	40.34540598	27.34983748	44.22298679	46.72793663	33.96989236	48.36430549	52.47370904	30.30392399	50.62509577	73.4544662	32.19877231	-2.686628968	C3H7NO2	223.0930813	4.72065	C00213	Glycine, serine and threonine metabolism(ko00260);;Arginine and proline metabolism(ko00330);;Metabolic pathways(ko01100)	--	--	--	--	HMDB0000271	107-97-1	Organic compounds	Organic acids and derivatives	Carboxylic acids and derivatives
neg_2619	Bisindolylmaleimide I	110.6335238	198.3122577	207.2865974	247.1585892	224.7268898	239.0841754	314.7060236	257.7695924	367.2561786	407.770691	350.0097993	463.1784494	458.3137402	585.5782956	540.7528664	381.3723777	343.3074703	390.6710047	981.1544907	404.255585	628.1625482	517.8127377	822.9307541	528.5120859	905.1470636	779.71718	597.6176899	1341.169738	856.5695163	1095.443614	910.5905213	417.4726449	1059.381621	7.921205206	C25H24N4O2	411.1859146	4.72065	C11238	--	--	--	--	--	HMDB0249269	--	Organic compounds	Organoheterocyclic compounds	Indoles and derivatives
neg_2622	��-CEHC	138.54447	134.0574875	128.0044294	181.4643405	169.8066439	162.1081443	166.868159	159.1839597	167.949861	201.4091104	143.1980383	146.6433686	152.3567897	177.8867234	198.988077	168.7844598	152.5530537	146.5079298	200.5208856	223.9247954	161.7797682	186.4179163	197.4996067	195.177536	211.0341165	229.5964702	171.8286661	241.1378676	212.5488412	216.8688423	239.6158876	318.0468518	243.7451434	2.146487795	C15H20O4	263.1294497	4.727783333	--	--	--	--	--	--	HMDB0001931	178167-75-4	Organic compounds	Organoheterocyclic compounds	Benzopyrans
neg_2626	Neamine	193.3046213	211.0094649	189.574422	372.9906591	323.3252358	321.3504758	353.1610531	326.7241161	355.812702	817.5935005	492.9314954	882.2109583	645.6521511	983.8304201	1264.098333	656.7280909	660.0719415	580.0022937	1653.597871	509.839382	1141.973866	1106.12921	1713.075132	1188.637002	2188.292873	1696.359654	1395.529805	2438.177732	2077.782645	2380.640594	2559.927714	2505.79131	3351.362057	-9.111243232	C12H26N4O6	367.1805019	4.727783333	C01441	Neomycin, kanamycin and gentamicin biosynthesis(ko00524);;Biosynthesis of secondary metabolites(ko01110)	--	--	--	--	HMDB0255495	--	Organic compounds	Organic oxygen compounds	Organooxygen compounds
neg_2627	7-Methylguanosine 5'-phosphate	181.863346	255.5828915	206.3640893	345.8301969	406.8242969	348.0378643	409.3264032	346.1150167	342.5131438	229.9179336	319.3510624	260.5073498	226.4049713	214.2614954	200.4260733	517.6025823	250.5189949	211.6742482	393.0260808	175.6039121	1335.85646	1975.015292	4802.307665	1515.159154	475.5741643	2960.909226	532.0637609	1446.181808	1726.97038	754.2978849	443.4742723	326.4894769	1304.215571	27.54375309	C11H17N5O8P+	399.0665558	4.727783333	C03998	--	--	--	--	--	HMDB0059612	--	Organic compounds	Organic acids and derivatives	Carboxylic acids and derivatives
neg_2628	4-O-Glucosyl-sinapate	95.51680296	111.1625102	96.01059296	58.83351989	41.546857	32.69598155	51.69439559	34.67023017	50.67420456	1726.019846	1012.448839	1546.851629	1281.206634	2454.091996	2297.753013	1278.682261	1211.319826	1042.668622	2869.818457	152.2899828	1847.365024	1238.828601	1720.667796	1377.361445	1981.047032	1763.84895	1425.974684	1886.741626	1525.653929	1630.840639	1536.376	1883.225022	2235.649497	-9.636107634	C17H22O10	421.0869775	4.734916667	--	--	--	--	--	--	--	--	--	--	--
neg_2632	(1S,4R)-1-Hydroxy-2-oxolimonene	230.240433	259.9404974	228.1071685	243.4336604	234.7131471	290.4213719	213.3483739	238.9907927	223.5767035	186.12439	187.518326	184.9885467	177.3270951	194.6229349	197.3703466	177.3953731	205.0573034	200.8154939	181.1984809	257.5106189	172.7893287	208.5238003	220.1327311	205.4201745	199.6105891	222.9219094	196.0923393	232.7814567	224.5744207	226.8886113	219.9463493	311.5133971	234.7923974	0.794845629	C10H16O2	213.1133662	4.74205	C11937	Limonene and pinene degradation(ko00903);;Biosynthesis of secondary metabolites(ko01110)	LMPR0102090042	Prenol Lipids [PR]	Isoprenoids [PR01]	C10 isoprenoids (monoterpenes) [PR0102]	--	--	--	--	--
neg_2633	3-[6-(Carboxymethylene)cyclohexa-2,4-dien-1-ylidene]-2-oxopropanate	274.8956029	277.7305586	316.2351615	218.9824987	181.3662666	183.5744236	205.7948618	182.7515944	192.4298277	157.4401633	127.9272959	152.6616036	136.7133532	140.2260535	145.3073814	157.7201336	153.9037478	157.9732748	109.3158759	177.3489776	80.39624865	138.0357676	133.5995975	140.0642156	114.7696411	106.5082451	115.1202378	133.0665245	111.3937361	131.8073547	91.93558045	134.0509401	124.3399883	-0.744320018	C11H8O5	255.0064109	4.74205	C16214	Polycyclic aromatic hydrocarbon degradation(ko00624);;Microbial metabolism in diverse environments(ko01120)	--	--	--	--	--	--	--	--	--
neg_2637	Nebramycin factor 4	1452.029558	1169.012633	1380.090633	897.5465081	769.96025	790.0535688	837.4376779	786.269928	909.282804	911.0398352	683.0884616	784.0171483	752.3550831	853.0638976	908.8413225	764.9177267	694.5936779	745.1301502	893.4344669	905.6635641	873.3881584	1145.057586	1355.825931	984.0510521	1166.636611	1434.969434	894.4661152	1251.288126	1225.525851	1219.157083	1204.174923	1430.862439	1290.257995	42.41480113	C19H38N6O11	547.2568451	4.7492	C18000	Neomycin, kanamycin and gentamicin biosynthesis(ko00524);;Biosynthesis of secondary metabolites(ko01110)	--	--	--	--	--	--	--	--	--
neg_2640	Emodin bianthrone	448.9136198	708.5009171	560.5189644	2866.926597	1933.546212	2769.111847	3060.215583	2790.973317	3234.805529	3596.142928	3967.281676	4112.076088	2309.367884	2096.70623	2448.365638	2038.716146	2254.809777	2192.243438	983.6949528	640.9374276	1286.211492	721.5685501	444.0555387	976.7573717	501.1318238	702.5312366	938.1388688	401.2481064	586.769033	645.5854205	502.9030763	491.6888481	591.1215775	21.81761747	C30H22O8	1065.283398	4.756333333	--	--	--	--	--	--	--	--	--	--	--
neg_2642	D-Cathine	0.283259637	0.27997228	0.59276299	1.766117459	0.174447115	0.608640645	0.248151931	0.039060381	0.511430069	7.400157938	7.049285624	11.12291895	13.72520225	15.14008448	11.99900182	12.11831561	12.81132727	10.67669691	21.06683819	2.109722988	33.39728695	14.26566179	13.93489908	16.77139575	19.53350988	18.82625344	24.6731864	17.45538158	19.06222297	20.48827414	27.16776247	18.14643447	23.26781859	-4.423142245	C9H13NO	186.068447	4.756333333	C08300	Biosynthesis of various alkaloids(ko00996);;Biosynthesis of alkaloids derived from shikimate pathway(ko01063);;Metabolic pathways(ko01100)	--	--	--	--	--	--	--	--	--
neg_2643	3,4-Dihydroxymandelaldehyde	129.0219871	124.5611147	129.4003787	408.5621437	343.9084171	332.8540729	315.4141216	498.2989847	246.7989072	217.9204607	290.5023433	224.9892255	208.6030228	174.4643465	183.429135	265.5113493	247.9382351	296.8921208	152.6506398	156.4341079	184.8565881	185.7985895	188.1803288	205.3827131	150.2972962	157.8286837	156.9742662	151.4123469	144.8405212	181.5183918	133.1726723	157.4272386	127.6616588	-0.195470197	C8H8O4	189.0168937	4.756333333	C05577	Tyrosine metabolism(ko00350);;Metabolic pathways(ko01100)	--	--	--	--	HMDB0006242	13023-73-9	Organic compounds	Benzenoids	Benzene and substituted derivatives
neg_2644	3-Dimethylallyl-4-hydroxybenzaldehyde	5.38E-12	5.38E-12	5.38E-12	5.38E-12	5.38E-12	5.38E-12	5.38E-12	5.38E-12	5.38E-12	66.2477288	70.82255669	54.75094877	33.0427001	56.85348597	19.51124619	62.30750622	95.1875305	79.60364896	22.40945795	5.38E-12	53.76713873	52.3101105	66.4151454	40.83270756	44.45438823	24.82721016	54.98210567	37.89728563	46.79972227	42.08517674	25.24029187	12.86628193	25.7173041	2.690681058	C12H14O2	189.0926148	4.756333333	C12459	Novobiocin biosynthesis(ko00401);;Biosynthesis of secondary metabolites(ko01110)	--	--	--	--	--	--	--	--	--
neg_2645	8-Amino-7-oxononanoate	5.38E-12	4.809853659	2.09116862	6.073465086	2.835589276	13.18886278	19.79900745	10.47466489	5.880466409	30.23959474	1.946279682	8.770158872	9.232643632	21.4458904	37.37494648	10.8631997	15.4684146	20.66327422	25.37336126	30.13763932	29.71708812	59.15348308	98.95385949	37.55052636	71.18525863	64.03087687	39.74246375	106.1942603	78.6580151	86.32089509	72.30412438	107.9637837	104.6708878	6.873147215	C9H17NO3	208.0967973	4.763466667	C01092	Biotin metabolism(ko00780);;Metabolic pathways(ko01100);;Biosynthesis of cofactors(ko01240)	LMFA01060168	Fatty Acyls [FA]	Fatty Acids and Conjugates [FA01]	Oxo fatty acids [FA0106]	HMDB0240687	682799-71-9	Organic compounds	Lipids and lipid-like molecules	Fatty Acyls
neg_2646	Germacrone	10.21932129	22.15906535	14.44110005	89.81554783	88.2462594	85.78654726	88.53144493	94.16769309	80.15347491	166.0133957	117.9496357	133.5490328	118.8959266	169.925479	207.0122218	113.1618139	99.7024362	104.8470215	156.4724208	167.11471	133.9097851	162.5846999	141.6970472	135.4078602	160.9029818	199.5496936	126.256975	174.3095347	156.4338417	157.537415	158.0426712	176.0615376	162.1011423	35.32564063	C15H22O	253.1441735	4.763466667	C16966	--	--	--	--	--	HMDB0252704	--	Organic compounds	Lipids and lipid-like molecules	Prenol lipids
neg_2647	Pseudobaptigenin	158.8671456	230.0082755	239.5294407	157.4474384	154.5861542	139.9810511	150.8441314	153.8143027	160.7193129	386.8270046	353.7599872	416.7093248	372.8580605	449.6616247	464.5972034	442.0818227	401.7091431	379.2982898	641.7612874	237.5926212	664.8921691	499.4043417	612.6690458	690.0796562	730.0332213	732.2353647	607.0223172	842.916957	655.5551028	735.7888495	763.2835512	932.5068735	945.5920178	3.407900036	C16H10O5	281.0465082	4.756333333	C10522	Isoflavonoid biosynthesis(ko00943);;Biosynthesis of secondary metabolites(ko01110)	LMPK12050053	Polyketides [PK]	Flavonoids [PK12]	Isoflavonoids [PK1205]	HMDB0036616	90-29-9	Organic compounds	Phenylpropanoids and polyketides	Isoflavonoids
neg_2648	5-Hydroxyectoine	576.3848223	747.9835361	652.0882937	726.1008892	694.8312684	805.025325	696.1797562	718.9202334	862.9551196	757.4626133	732.7768683	695.9786563	669.1512684	726.2089107	793.0421142	718.677222	777.8687996	685.1079018	759.0976416	932.3497293	940.3123553	819.7810685	1011.595162	906.2946629	949.0382872	1032.314634	905.5760879	1106.239433	976.7021456	1089.88475	1004.139861	1500.308299	1221.628952	-12.08751973	C6H10N2O3	315.1271866	4.756333333	C16432	Glycine, serine and threonine metabolism(ko00260);;Metabolic pathways(ko01100);;Microbial metabolism in diverse environments(ko01120)	--	--	--	--	--	--	--	--	--
neg_2649	5'-methylthioformycin	345.2519235	347.5063037	293.3750087	239.4709936	302.8439944	215.9767976	320.1216693	255.3014314	261.318534	849.6925235	861.0645801	915.4172241	872.6680728	1144.399549	1028.729869	961.2758939	964.8265398	905.2558547	1574.563164	1007.49055	1027.340499	1814.596693	2101.979512	1421.284406	2101.317184	2545.952304	1624.207365	2652.010469	1958.432128	2466.595881	2294.468716	878.9360665	3133.200877	-6.118294538	C11H15N5O3S	653.1893364	4.763466667	--	--	--	--	--	--	--	--	--	--	--
neg_2654	Rutarin	5710.806841	5567.356366	5431.023393	3830.381173	4146.3938	3655.879505	4184.839987	3870.358205	3858.892058	4828.120067	4468.073589	4625.920835	4367.634001	5145.326798	5327.446203	5115.286451	5124.709254	5260.040764	5939.079025	5468.513643	4384.107777	6338.320441	7411.10638	6118.812277	6235.546831	6486.982147	5633.119276	7520.718888	6760.424989	6903.480298	6862.027527	7040.112817	7663.067368	-11.41515904	C20H24O10	893.2624136	4.756333333	C09309	--	--	--	--	--	HMDB0030884	20320-81-4	Organic compounds	Phenylpropanoids and polyketides	Coumarins and derivatives
neg_2656	GENISTEIN, 8-METHYL	187.3268192	230.9773974	225.7144286	200.9250678	184.679399	167.3421751	206.6764635	209.501268	175.280612	377.8384714	355.486837	431.3258055	472.9431787	538.1752899	483.5464416	475.1103366	464.2169579	427.4674172	840.7432076	289.9615869	806.9980399	631.0465957	710.2906376	696.0422632	800.0617598	876.2374412	818.6029153	848.0940172	793.7683119	773.562983	918.3189029	1158.742637	1111.763187	-1.539638997	C16H12O5	283.0607597	4.7706	--	--	--	--	--	--	--	--	--	--	--
neg_2663	2-Amino-3-carboxymuconic acid semialdehyde	110.2184376	78.18430437	72.21807211	146.2062882	205.0557491	129.9358439	133.8792641	177.6674579	150.9659203	246.2861389	245.897211	261.790073	256.8714471	272.4957423	282.9241338	313.7099248	226.086139	212.2322024	511.1878868	114.4998845	604.7647634	947.4972287	1139.107934	597.6242272	599.840703	990.7847369	469.9941259	735.7741274	700.4871801	558.1336669	450.2864966	246.401022	607.0854726	1.453496709	C7H7NO5	429.0792335	4.784883333	--	--	--	--	--	--	HMDB0001330	16597-19-6	Organic compounds	Organic acids and derivatives	Carboxylic acids and derivatives
neg_2665	(1R,5aS,6R)-4a-Hydroxy-1,4,4a,5,5a,6,9,10a-octahydrophenazine-1,6-dicarboxylate	2131.92185	2359.571792	2093.234665	1348.604607	1354.324379	1123.755762	1146.087841	1313.819449	1252.540583	652.1987124	658.9368311	547.3402927	466.3631794	460.4742532	484.3102082	440.7152499	472.4641085	512.9770753	315.1582973	463.9696936	331.853344	349.3995644	294.0285801	342.6718873	298.2144378	337.4886042	333.4287849	314.9314367	302.4589431	335.1998002	253.3252728	338.8602729	305.3153044	-5.654616197	C14H16N2O5	643.2223907	4.784883333	C21473	Phenazine biosynthesis(ko00405);;Metabolic pathways(ko01100);;Biosynthesis of secondary metabolites(ko01110)	--	--	--	--	--	--	--	--	--
neg_2668	7-Methylxanthosine	7589.801387	9854.036018	8646.331604	7986.525224	7096.044525	7078.722418	6923.479506	7985.97292	7311.784105	5153.928301	6156.957285	5281.578615	5231.405255	4966.860301	4101.689556	4777.087357	5059.720171	5994.771767	3937.18195	4129.958334	3725.782894	3160.11512	2543.942941	3739.096937	3030.730009	3393.339761	3594.441955	2842.407087	3114.354019	3263.428067	2661.611612	1842.848367	3213.408151	2.089304831	C11H15N4O6+	657.2107257	4.792016667	C16352	Caffeine metabolism(ko00232);;Metabolic pathways(ko01100);;Biosynthesis of secondary metabolites(ko01110)	--	--	--	--	HMDB0301918	--	Organic compounds	Nucleosides, nucleotides, and analogues	Purine nucleosides
neg_2669	(-)-Maackiain-3-O-glucosyl-6''-O-malonate	43.97709858	49.3926102	42.14873933	161.1803031	181.348704	134.2257774	567.6710615	152.4774981	298.8475155	1867.964688	1064.3616	1292.32445	724.0883463	991.7066896	1704.455142	1120.823439	831.021512	708.6867738	776.1149716	934.3118914	1300.570325	1071.602021	413.6024181	1229.587896	701.2921431	1243.445219	894.2269032	354.7566722	1032.962163	841.1380725	724.1799207	1259.893882	678.8933007	1.842803236	C25H24O13	531.115395	4.792016667	C16231	Isoflavonoid biosynthesis(ko00943)	--	--	--	--	--	--	--	--	--
neg_2670	Physostigmine	745.0952791	555.9156975	523.1904903	263.8524135	145.2602437	131.7168786	165.2402425	107.0420741	83.95911188	25.27494317	11.76797813	23.71037148	29.62954585	9.177088582	24.76908065	20.28374042	21.10531929	17.06048633	9.183691266	10.67187389	47.32474637	3.902980853	4.857737411	6.441650013	5.612098016	23.85056717	26.52708892	4.722751123	10.93367681	4.532104856	7.357125874	20.01636998	19.5791424	-4.493975304	C15H21N3O2	595.3224836	4.79915	C06535	Indole alkaloid biosynthesis(ko00901);;Biosynthesis of alkaloids derived from shikimate pathway(ko01063);;Biosynthesis of secondary metabolites(ko01110)	--	--	--	--	HMDB0015116	57-47-6	Organic compounds	Organoheterocyclic compounds	Indoles and derivatives
neg_2679	7,8-Dihydropteroic acid	14336.1229	15129.31219	15448.13013	987.6551315	1372.037001	1120.50071	1198.263363	1179.190048	1064.485742	712.919505	725.4511046	694.413069	601.4904734	638.252671	677.6806844	575.6779564	646.4479727	630.4080958	563.615052	763.593877	534.7002087	565.2303971	537.6889102	561.3906826	509.0293121	648.1970491	551.357406	526.3591919	555.2979789	607.0736523	543.2147583	609.1694877	592.1508347	2.760640323	C14H14N6O3	673.2254138	4.806283333	--	--	--	--	--	--	HMDB0001412	2134-76-1	Organic compounds	Organoheterocyclic compounds	Pteridines and derivatives
neg_2687	11a-Hydroxyoxytetracycline	92.2296726	25.09192164	39.30511131	266.7225501	305.7092786	238.1024789	239.5891123	286.457285	185.5673114	77.54020148	98.62615981	75.65901268	48.97506275	94.07159304	89.01949702	89.69386647	73.79975753	61.81909474	47.21241006	128.074194	30.59548431	38.7701621	47.31388298	37.07826041	34.44223711	47.47259075	30.56982184	37.92610068	36.80171538	70.06477032	39.87873407	77.79431307	18.38389681	-2.664254279	C22H24N2O10	497.1164942	4.820566667	C21438	Tetracycline biosynthesis(ko00253)	--	--	--	--	--	--	--	--	--
neg_2691	8-Aminooctanoic Acid	5.38E-12	5.38E-12	5.38E-12	5.38E-12	5.38E-12	5.38E-12	5.38E-12	5.38E-12	5.38E-12	6.687149871	33.01965662	15.319228	37.82164296	12.38394106	0.98935484	16.49855938	13.28063322	14.53280874	3.431786541	5.38E-12	16.62398128	5.38E-12	5.38E-12	5.38E-12	5.38E-12	5.38E-12	5.38E-12	5.38E-12	5.38E-12	5.38E-12	5.38E-12	5.38E-12	5.38E-12	-2.146724124	C8H17NO2	158.1183108	4.8277	--	--	--	--	--	--	HMDB0247418	--	Organic compounds	Lipids and lipid-like molecules	Fatty Acyls
neg_2695	Diosmetin	521.534254	365.6406337	390.2495931	2001.340245	1520.379039	1653.801292	1450.36506	1764.296495	1398.055643	986.8592823	1277.665556	1115.84706	1324.309528	963.8140615	1061.43202	1153.876463	1129.848728	1271.960337	929.7394832	1269.671009	1257.212974	713.5509749	435.3746422	921.4320109	652.7448491	821.0407492	923.0606244	407.2947582	600.6120493	521.2044903	652.2486945	329.7416309	503.1531486	-10.26805406	C16H12O6	299.0530306	4.834833333	C10038	--	LMPK12110824	Polyketides [PK]	Flavonoids [PK12]	Flavones and Flavonols [PK1211]	HMDB0029676	520-34-3	Organic compounds	Phenylpropanoids and polyketides	Flavonoids
neg_2696	SN38 glucuronide	9419.385468	10848.36008	9647.49024	2267.398908	2179.387433	2022.099655	1867.551931	2233.146982	2305.388265	1914.769874	2023.404344	2026.079272	2218.107072	2166.481516	2009.972983	2145.455793	2252.546197	2455.000088	2278.507379	2561.85692	2221.575345	2321.886027	1982.906974	2517.24161	2253.25633	2373.170684	2734.189809	2105.951102	2519.211128	2663.276806	2500.770204	2738.856689	2717.815529	43.15378322	C28H28N2O11	567.1865519	4.8277	C11376	Drug metabolism - other enzymes(ko00983)	--	--	--	--	HMDB0060511	--	Organic compounds	Alkaloids and derivatives	Camptothecins
neg_2698	N6,N6,O-Tridemethylpuromycin-5'-phosphate	564.2559427	389.2034603	393.6931537	233.3050463	259.5170892	222.1080544	259.6533566	255.9134939	228.8792986	408.3437135	349.6808612	406.7782961	450.6052799	436.7782428	405.8519615	594.4800212	558.1438339	690.8621925	467.3056978	365.5157728	446.3605582	399.8582532	353.0037124	576.1840054	441.2018393	355.0204382	566.9753626	233.9650545	409.5649772	363.4318133	342.3592938	268.1420422	492.3786162	30.56453091	C19H24N7O8P	1077.329769	4.841983333	C07027	Biosynthesis of various antibiotics(ko00998);;Metabolic pathways(ko01100);;Biosynthesis of secondary metabolites(ko01110)	--	--	--	--	--	--	--	--	--
neg_2699	gamma-Glutamyl-beta-aminopropiononitrile	0.010545245	5.38E-12	0.000184919	0.098383575	0.027764188	0.498145054	1.72E-05	0.008803327	0.138362375	3.245385462	7.9575201	3.461595936	8.554262808	4.029382115	5.842806835	10.63303779	10.34158554	13.93591606	6.215186555	0.104002867	8.140008377	19.4302937	47.63060924	4.833272373	17.94048568	25.0534702	6.482928905	40.99816571	30.44382715	39.83022936	21.78451909	35.59321953	44.5404159	20.14169586	C8H13N3O3	198.092425	4.841983333	C06114	Cyanoamino acid metabolism(ko00460)	--	--	--	--	HMDB0060477	--	Organic compounds	Organic acids and derivatives	Carboxylic acids and derivatives
neg_2702	trans,trans-Farnesyl diphosphate	16530.88019	16925.93261	17733.57223	6571.551727	11504.08891	7786.855629	9499.28154	8576.833184	8509.521486	4531.518217	4160.405753	4571.217227	2323.926658	2870.004724	4858.076124	2257.390032	2737.835705	2070.167991	1182.164256	2620.486106	1158.414049	1383.111304	912.9314195	1579.682719	819.916684	936.1241145	890.5453295	769.4044857	768.3173302	1165.576467	282.3600703	166.8829308	479.4203618	-7.098699374	C15H28O7P2	403.1029817	4.841983333	C00448	Steroid biosynthesis(ko00100);;Peptidoglycan biosynthesis(ko00550);;Terpenoid backbone biosynthesis(ko00900);;Carotenoid biosynthesis(ko00906);;Sesquiterpenoid and triterpenoid biosynthesis(ko00909);;Insect hormone biosynthesis(ko00981);;Biosynthesis of various other secondary metabolites(ko00997);;Biosynthesis of various antibiotics(ko00998);;Biosynthesis of various plant secondary metabolites(k…	--	--	--	--	HMDB0000961	13058-04-3	Organic compounds	Lipids and lipid-like molecules	Prenol lipids
neg_2706	1,1,6-Trimethyl-1,2-dihydronaphthalene	8.115612234	14.52669864	22.564952	21.62736071	14.03106141	19.09003773	8.592868495	24.62226915	19.76096784	10.71041279	11.71610277	11.85663775	18.64233413	14.67632775	14.52508024	14.10767962	10.79609618	18.97618803	10.399348	7.997519448	12.53716341	18.53980801	18.58231431	13.8531904	16.52552593	25.27152562	9.277607722	21.03774338	17.40754146	14.52211877	13.30311384	4.022484518	8.811270975	43.73436986	C13H16	207.1021296	4.849116667	--	--	--	--	--	--	HMDB0040284	30364-38-6	Organic compounds	Benzenoids	Naphthalenes
neg_2708	10-Acetyl-3,7-dihydroxyphenoxazine	616.525039	807.7085839	926.8992851	2663.934134	3058.227471	2620.305891	2667.936106	3810.057598	2467.731683	986.555444	1192.041117	1002.236789	1441.945873	1011.249033	577.9078951	525.8161755	617.4374182	940.1609956	777.5565554	1004.131039	844.9428329	312.3982453	161.4281022	361.4604748	200.1592243	301.1322144	465.1285128	137.0816876	322.5523245	266.2708731	453.353799	97.5093498	343.4515973	-0.18654228	C14H11NO4	256.0614834	4.849116667	--	--	--	--	--	--	HMDB0244436	--	Organic compounds	Organoheterocyclic compounds	Benzoxazines
neg_271	Bromobenzene-3,4-oxide	13201.2299	14854.80505	14880.20274	24.59553817	12.86863363	2.80434327	98.86069079	15.60931828	20.77904056	5.38E-12	5.38E-12	5.38E-12	6.792388933	0.564317396	5.38E-12	5.38E-12	15.37162718	5.38E-12	6.125031005	5.38E-12	3.353546898	5.38E-12	61.48009722	5.38E-12	5.38E-12	17.93498309	5.38E-12	14.80667326	2.989353481	5.38E-12	5.38E-12	5.38E-12	5.869628009	-6.231470314	C6H5BrO	402.9164617	0.56135	C14839	Metabolism of xenobiotics by cytochrome P450(ko00980)	--	--	--	--	HMDB0060448	--	Organic compounds	Organoheterocyclic compounds	Epoxides
neg_2710	Aquayamycin	15930.03089	17652.032	16838.23783	6088.707054	9976.911316	6554.168377	8214.776723	6808.977216	7580.695679	3877.554671	2760.406987	3216.33553	1829.650987	2090.427222	3678.019369	1654.569744	1969.076269	1674.155923	1213.979984	2652.131193	1243.372628	1412.204567	1543.879953	1441.360266	1095.087553	1299.886647	1194.880589	1444.255756	1187.100235	1498.044785	1169.802746	1446.611684	1102.5023	6.020444089	C25H26O10	507.1301917	4.849116667	C12412	Biosynthesis of type II polyketide products(ko01057);;Biosynthesis of secondary metabolites(ko01110)	--	--	--	--	--	--	--	--	--
neg_2712	Jadomycin A	693.9558463	388.8908546	447.7907813	527.1209301	437.8589602	411.3429761	507.0443468	526.9637598	494.9507718	833.5230874	729.5992178	835.3398083	956.8175782	924.6315556	736.5021533	1032.729831	929.4401432	1151.51089	825.0112903	639.3186366	882.5373716	614.8182409	471.734463	898.183748	733.1030303	585.8709464	812.8334825	311.2888129	637.392965	518.8421706	456.0677817	399.0997705	634.1036029	-8.258489322	C24H21NO6	837.2595755	4.849116667	C18680	Biosynthesis of type II polyketide products(ko01057);;Biosynthesis of secondary metabolites(ko01110)	--	--	--	--	--	--	--	--	--
neg_2716	Methyl beta-D-galactoside	15.8246251	11.67943565	12.24612186	13.43503262	9.512406589	8.812988526	11.52037039	11.60421376	7.857509797	36.93406254	29.49311501	39.76215978	44.46287323	34.68505288	30.39585393	47.59946571	46.22646255	42.28726779	53.1677947	10.59000226	62.26906626	52.86729549	41.67455536	44.2108679	45.56258444	71.3106438	46.11851627	56.05631861	56.46588749	53.49666496	71.10641289	60.10710472	45.27320839	7.162492811	C7H14O6	229.0498296	4.85625	C03619	ABC transporters(ko02010)	--	--	--	--	HMDB0246173	--	Organic compounds	Organic oxygen compounds	Organooxygen compounds
neg_2717	(+)-dehydrovomifoliol	228.1727579	167.7776348	149.966738	1678.57576	1388.474869	1521.452849	1085.190909	1710.65675	1430.265859	489.3655285	884.1803146	677.0596206	800.2930404	480.9460215	275.7842373	467.0774213	529.0935593	754.7391993	220.1740899	321.7822326	287.9512687	196.3421939	152.0750341	241.9292988	202.3670072	230.4813443	251.8912627	184.8551442	232.803554	195.569521	233.6946718	252.5613759	193.6532559	11.58658315	C13H18O3	267.126371	4.863383333	--	--	--	--	--	--	HMDB0302822	--	Organic compounds	Lipids and lipid-like molecules	Prenol lipids
neg_2722	Deoxyribose 1-phosphate	222.3708667	157.6926878	177.9844248	167.847818	158.0818719	148.4273991	154.6375233	156.5881093	169.1686106	326.4075704	298.4580351	332.7718072	296.5910539	254.7646019	272.4420615	247.9785575	217.3841436	208.4891637	330.3432952	125.2306944	403.6869686	286.5142579	311.3075779	294.9890008	364.1239367	353.221077	304.2675646	391.6506412	300.647513	337.1103811	362.4015122	317.7175388	408.1834795	-48.86093542	C5H11O7P	234.9884497	4.870533333	--	--	--	--	--	--	HMDB0001351	17210-42-3	Organic compounds	Organic oxygen compounds	Organooxygen compounds
neg_2725	Terpinyl acetate	3399.960442	3416.797514	3360.42069	24534.20686	15648.07871	19123.22129	19197.56951	23199.76893	18990.60778	28143.0861	33270.49651	31490.79583	40636.15709	35640.62877	24245.36995	39259.80084	35643.71588	45076.3328	30551.31674	44671.29981	32664.74852	21199.60883	13117.72446	35758.38922	23541.87157	23979.22069	32790.98935	13888.30128	24302.42478	21085.56145	22894.84337	15975.48347	22853.3643	-43.60522144	C12H20O2	391.2682773	4.870533333	--	--	--	--	--	--	--	--	--	--	--
neg_2726	34a-Deoxy-rifamycin W	3478.245863	3939.717367	4549.676811	404.0662802	554.0403945	520.1578147	409.6696872	468.5246049	552.9664352	236.9145673	232.7522171	301.1563668	255.3311878	212.9746791	231.0719697	231.1663128	240.2842133	332.656072	166.1598507	234.064816	208.6016194	204.6916699	232.2668764	121.1135622	183.8053839	225.8781397	181.8654067	200.2853337	249.5877864	225.2570377	205.6628084	254.2770381	211.1697943	45.42253553	C35H45NO10	638.326109	4.870533333	C14721	Biosynthesis of ansamycins(ko01051);;Biosynthesis of secondary metabolites(ko01110)	--	--	--	--	--	--	--	--	--
neg_2737	Antibiotic JI-20B	669.5205837	727.6137112	748.3511915	586.3646156	542.8335663	552.0470324	655.2856706	597.2392135	645.9731501	2316.460482	4941.659356	4117.166402	7731.62704	4732.47384	2457.814872	9977.638216	11830.69134	13886.71594	4310.627869	610.958799	7936.625915	6904.384755	6491.98698	10883.38796	4265.16966	5110.402607	9552.085344	5388.135533	7465.12962	8615.031283	7538.742192	1167.792962	3725.647216	-44.2018289	C20H41N5O9	530.2379365	4.8848	C17705	Neomycin, kanamycin and gentamicin biosynthesis(ko00524);;Biosynthesis of secondary metabolites(ko01110)	--	--	--	--	--	--	--	--	--
neg_2742	Isonocardicin A	224.3596745	90.99413647	138.2393145	525.6616295	586.3600222	450.0478474	703.5159161	549.2185175	628.0349106	934.1493967	866.2960658	840.1771149	680.969064	788.2966584	893.2764957	518.4536307	582.5223232	358.7957295	692.6239284	1258.345198	585.1177019	567.0970471	546.2670228	486.5831599	702.9107723	721.0483799	443.8566472	634.8678979	565.1028697	586.2872404	474.866373	1428.788292	738.3740553	11.56384921	C23H24N4O9	535.1295134	4.891933333	C00927	Monobactam biosynthesis(ko00261);;Metabolic pathways(ko01100);;Biosynthesis of secondary metabolites(ko01110)	--	--	--	--	--	--	--	--	--
neg_2744	3',5'-cyclic CMP	0.008675431	5.38E-12	5.38E-12	185.032724	139.4976118	245.7129746	196.7228934	147.6073952	236.6645909	176.0264736	127.6619176	123.5748891	117.3381167	79.52215302	161.579671	41.16035792	137.1420478	25.48538732	16.31161062	80.30301162	28.60307258	27.99447208	58.87546678	37.73922754	43.51987971	5.38E-12	59.99427839	33.6883806	35.3763961	14.85509851	13.4443376	74.24724745	20.58373864	17.85147928	C9H12N3O7P	350.0449347	4.899083333	C00941	--	--	--	--	--	--	--	--	--	--
neg_2747	p-Coumaroylagmatine	2380.464016	2886.740139	2766.060548	2715.708854	3497.616923	3169.351301	2959.562756	2757.142263	3265.471928	1301.0412	1108.636439	1341.385045	667.706957	955.6761062	1011.247453	731.6685711	558.4910239	637.1547255	450.1445887	884.4929333	691.0299543	303.9522589	178.1002317	457.774239	318.5628264	339.9361597	372.4970703	199.358516	308.9767036	255.3476989	309.8219297	188.0818213	250.6426104	-9.497899861	C14H20N4O2	551.3047295	4.899083333	C04498	Biosynthesis of various plant secondary metabolites(ko00999);;Metabolic pathways(ko01100);;Biosynthesis of secondary metabolites(ko01110)	--	--	--	--	--	--	--	--	--
neg_2749	(R)-Pantoate	0.209355286	2.69E-07	0.006317994	0.247341527	0.004876891	5.38E-12	0.100580502	0.013531963	0.851698302	9.948574508	2.711148863	2.674108699	13.29989636	6.541878876	9.860814344	7.306362196	2.289804254	0.389801016	17.48804565	0.053021304	13.93326038	7.333342783	4.042847341	1.085774972	12.90590083	6.930816567	5.111450989	27.72943987	23.86822423	7.487608583	28.52767619	27.46781784	9.139294245	21.33234956	C6H12O4	183.0461189	4.906216667	C00522	Pantothenate and CoA biosynthesis(ko00770);;Metabolic pathways(ko01100);;Biosynthesis of secondary metabolites(ko01110);;Biosynthesis of cofactors(ko01240)	--	--	--	--	HMDB0303992	--	Organic compounds	Lipids and lipid-like molecules	Fatty Acyls
neg_2756	Genipin-1-O-gentiobioside	6737.944196	7933.990169	7473.790594	5005.237922	5205.26907	4341.272961	3585.99743	5049.505327	4964.292353	2937.899154	3655.656052	3279.749919	3451.927214	3175.102095	2753.205779	3009.297548	3551.924643	3926.812999	2290.381666	2449.254059	2492.588683	2349.659452	1864.259952	2817.544071	2094.720769	2297.615255	2622.071393	1789.733195	2372.689369	2316.468413	2004.765488	2170.336181	2103.040827	-16.09420076	C23H34O15	595.1791184	4.91335	--	--	--	--	--	--	--	--	--	--	--
neg_2757	cyclo-Dopa 5-O-glucoside	182.1560363	194.887141	197.130971	291.2847759	270.8176458	250.5479621	315.3082714	288.1930353	291.7519062	426.6814086	423.8547151	431.9955105	472.6915138	521.6609948	464.8878927	580.142843	559.772945	652.8886001	572.0677133	446.6291098	495.753054	648.2490187	541.0836457	650.3275061	629.8455472	610.3561538	576.7921828	487.6235136	590.1536026	602.250982	417.2851859	428.4449977	674.5057248	2.013245416	C15H19NO9	773.2272513	4.91335	C17751	Betalain biosynthesis(ko00965);;Metabolic pathways(ko01100);;Biosynthesis of secondary metabolites(ko01110)	--	--	--	--	HMDB0304310	--	Organic compounds	Organic oxygen compounds	Organooxygen compounds
neg_2761	Umbelliferone	283.7497287	404.5688604	295.1891684	134.053501	147.271842	138.5353986	156.3080562	159.1782502	133.0505943	131.081763	123.727754	127.7291988	124.5263489	129.1101904	140.8182052	140.0307573	136.5751546	136.8902422	136.2888315	112.7729709	128.1319124	145.6122017	133.4700589	129.0054014	120.0710536	132.085454	122.2142486	121.399534	123.6046909	126.1956791	131.8390195	166.4605249	133.5290464	-22.57873854	C9H6O3	183.0027034	4.920483333	C09315	Biosynthesis of various plant secondary metabolites(ko00999);;Biosynthesis of phenylpropanoids(ko01061);;Biosynthesis of secondary metabolites(ko01110)	--	--	--	--	HMDB0029865	93-35-6	Organic compounds	Phenylpropanoids and polyketides	Coumarins and derivatives
neg_2765	Glandicoline A	1.426846637	2.148905136	3.914557987	1283.665447	629.8546773	1498.093467	1182.105681	672.345025	937.3508342	749.1942375	439.9101445	468.9504397	134.2381955	268.1655876	586.3655428	107.3236594	115.1535159	75.55295876	92.4226751	93.37275503	38.36256225	65.74385082	97.59410338	64.24410745	112.4541795	21.63926283	34.69639068	83.06624724	35.75730873	48.48518272	26.19557591	54.68820818	63.00533772	6.401917624	C22H21N5O3	424.1416884	4.920483333	C22166	Staurosporine biosynthesis(ko00404);;Biosynthesis of secondary metabolites(ko01110)	--	--	--	--	--	--	--	--	--
neg_2767	Piperidine	5.38E-12	5.38E-12	5.38E-12	5.38E-12	5.38E-12	5.38E-12	5.38E-12	5.38E-12	5.38E-12	6.251304871	12.17739688	14.19911778	32.48168441	16.27430431	1.024463997	47.78293877	25.99292815	38.86514621	14.86614981	5.38E-12	45.52051915	20.43193933	11.28223655	31.26639271	18.56175753	10.63715504	49.23109778	15.4045688	22.45836184	26.22765163	26.53453482	5.38E-12	0.70700113	0.015284927	C5H11N	130.0873535	4.927633333	C01746	Tropane, piperidine and pyridine alkaloid biosynthesis(ko00960);;Protein digestion and absorption(ko04974)	--	--	--	--	HMDB0034301	110-89-4	Organic compounds	Organoheterocyclic compounds	Piperidines
neg_2769	8-Amino-7-oxononanoic acid	0.639220899	2.132359878	7.868641146	7.686473073	5.370613505	3.883785403	11.27975964	0.47509342	3.049587229	20.139855	7.722485738	14.335362	12.75921184	20.57519018	45.08128333	17.06843217	22.54098037	19.33095551	45.89544886	20.7593769	51.93979966	67.13436552	180.4077646	43.65299179	83.52318883	80.06846513	51.78042215	213.523818	130.9335322	133.4664881	118.1735598	118.7349734	177.902022	13.74437397	C9H17NO3	208.0980831	4.927633333	C01092	Biotin metabolism(ko00780);;Metabolic pathways(ko01100);;Biosynthesis of cofactors(ko01240)	LMFA01060168	Fatty Acyls [FA]	Fatty Acids and Conjugates [FA01]	Oxo fatty acids [FA0106]	HMDB0240687	682799-71-9	Organic compounds	Lipids and lipid-like molecules	Fatty Acyls
neg_2775	Neopterin	128.1628822	121.9140971	191.0322265	27.33818623	11.24181336	21.26996968	55.84010279	35.12332537	32.25026697	322.3995809	207.6596945	223.3787262	257.3565285	312.0941903	311.8665897	279.2141938	402.3106368	352.2842701	312.3855116	415.6952612	199.5001465	433.3547149	512.7340098	350.2323564	355.5021571	334.0774095	348.9560548	447.6138301	372.0206941	425.4867231	540.2891266	1180.469001	539.4064774	-2.143426566	C9H11N5O4	551.1593257	4.934766667	C05926	Folate biosynthesis(ko00790)	--	--	--	--	HMDB0000845	2009-64-5	Organic compounds	Organoheterocyclic compounds	Pteridines and derivatives
neg_2778	Plantamajoside	2450.582238	2660.47703	2629.688106	1514.53521	1978.089442	1583.421864	1806.451826	1772.483566	1716.097262	1854.398118	1969.915564	2017.259306	2460.139056	2171.823464	1872.734407	2122.333443	2331.194439	2506.8464	2008.769085	2105.970564	2163.801232	2030.842784	1864.427769	2323.630313	1923.691273	1960.620036	2227.981037	1720.104885	2037.874052	2099.606948	1763.749292	1932.603614	2112.866078	9.408568871	C29H36O16	685.2045613	4.927633333	C10485	--	--	--	--	--	HMDB0256632	--	Organic compounds	Organoheterocyclic compounds	Azoles
neg_2794	N-(6-Aminohexanoyl)-6-aminohexanoate	187.5614932	196.436668	206.5543703	105.5112444	100.3583336	82.85465242	78.31867046	80.51086877	81.63408644	73.18405861	59.55724678	69.05226408	74.89085667	73.09948539	56.44699967	49.58219568	64.40866661	65.64026657	51.90134402	48.33215754	60.42716664	44.26813825	50.51504753	37.26251275	47.31442287	49.54521504	30.35121793	39.14450695	44.37665889	43.65009822	43.69920089	22.37363576	31.55147219	-0.020923598	C12H24N2O3	289.1768904	4.963316667	C01255	Caprolactam degradation(ko00930);;Microbial metabolism in diverse environments(ko01120)	--	--	--	--	--	--	--	--	--
neg_2801	Quercetin-3-O-(2''-O-Rhamnosyl)rutinoside	62.65559053	103.9874893	98.61626632	223.4800945	237.8720088	185.9643197	238.9178784	235.5794481	208.7877089	877.3179776	1174.798444	1364.206557	1307.169405	1159.236173	1259.972909	1236.946789	1563.61873	1218.809174	1203.015669	297.5183667	1190.626944	1180.153197	714.0641449	872.1698457	735.9497098	1152.98493	785.1067042	547.2754009	749.0194089	863.4378554	565.393972	417.5340746	685.0830754	-15.13364344	C33H40O20	801.1980523	4.963316667	--	--	--	--	--	--	--	--	--	--	--
neg_2804	Methyl dihydrojasmonate	42.90408588	72.21833562	54.19910247	87.57625642	43.87782089	68.75184378	53.42266992	46.2120413	50.91923029	79.03924223	75.13716834	84.28463794	116.8308668	105.2722063	70.92744021	101.2929084	73.36083528	104.7085542	112.3133571	142.573476	123.1228407	120.1879389	91.07684872	122.8325967	146.818937	138.0383092	122.4903026	101.381542	125.6795041	119.7350412	150.6517593	201.731207	139.0204433	-2.468565917	C13H22O3	271.1545392	4.984733333	--	--	--	--	--	--	HMDB0031740	24851-98-7	Organic compounds	Lipids and lipid-like molecules	Fatty Acyls
neg_2805	(Rac)-Hydnocarpin	634.1829959	784.2377204	701.3493766	2034.830116	2301.576226	2128.87152	2609.55202	2008.339348	1932.526117	2170.681719	1587.016433	1736.196038	1128.563748	1255.011337	1977.860707	1443.769274	1608.080751	1441.343959	736.0927223	1398.921043	709.5773583	901.6788147	772.5154831	1054.890703	692.0834333	603.4865958	679.0402567	654.5568458	716.5602449	788.0110474	515.3019085	689.4687426	633.8200402	7.95059003	C25H20O9	509.112625	4.984733333	--	--	--	--	--	--	--	--	--	--	--
neg_2806	Vaccarin	1775.862924	1986.525237	1966.599563	1129.053162	1323.507627	1097.63847	1478.035028	1232.116362	1256.353872	1401.552019	1358.245423	1340.607303	1167.676902	1261.199535	1450.600668	1167.268542	1325.836975	1254.223514	1086.175491	1397.927132	1075.007679	1323.101103	1554.707758	1293.027085	1190.926975	1074.173939	1094.860708	1388.623838	1234.629626	1326.64835	1150.883264	1970.433259	1465.928992	0.197703245	C32H38O19	725.1935961	4.977583333	--	--	LMPK12110321	Polyketides [PK]	Flavonoids [PK12]	Flavones and Flavonols [PK1211]	HMDB0259735	--	Organic compounds	Phenylpropanoids and polyketides	Flavonoids
neg_2808	(Indol-3-yl)acetamide	28.74303725	59.6551846	44.81616383	156.8396447	129.4948603	144.0327871	138.3388355	127.4630901	133.0644995	126.0462215	101.3985218	106.0065813	97.3435914	105.0920302	131.6718702	79.37928012	96.12619541	87.57482996	83.23178186	116.5119016	67.81598487	81.80465333	94.499402	81.26305188	85.66466803	79.28085314	90.63870585	90.20865124	80.17342284	88.32550431	69.80599948	110.5389139	89.16401094	18.59322247	C10H10N2O	219.1028798	4.991866667	C02693	Tryptophan metabolism(ko00380);;Metabolic pathways(ko01100)	--	--	--	--	HMDB0029739	879-37-8	Organic compounds	Organoheterocyclic compounds	Indoles and derivatives
neg_2812	��-Phenylcyclohexylglycolic acid	39.19741232	34.20497534	26.95671418	45.76556883	45.06642653	35.74424104	41.80963857	41.16125067	37.34364507	51.06496232	34.58326573	39.95552554	28.7959155	54.18688388	58.17055062	43.92754567	38.39170553	36.52092742	67.25131089	52.00393138	47.45686155	86.11453264	126.843839	60.83322214	111.6314124	125.0547572	69.15830093	175.8888699	135.2601477	133.4104786	125.7090089	236.6752487	145.0513289	0.730950146	C14H18O3	233.1184891	4.991866667	--	--	--	--	--	--	--	--	--	--	--
neg_2813	Pentalenolactone F	115.2888462	97.35711038	108.7061401	107.9033091	114.9675956	102.2959622	115.7757097	103.5849102	106.5012872	119.169752	106.5452021	102.6289495	90.95049168	125.1060266	156.8432924	95.70588486	112.068755	100.9691584	170.8359518	140.4970973	105.8410058	198.108507	303.5246699	142.4952667	238.5762038	249.2133555	151.2847082	352.8468608	275.4404158	260.44254	248.7108088	498.3209888	312.5521833	0.072803778	C15H18O5	277.1081675	4.991866667	C20397	Biosynthesis of various antibiotics(ko00998);;Metabolic pathways(ko01100);;Biosynthesis of secondary metabolites(ko01110)	--	--	--	--	--	--	--	--	--
neg_2815	Raffinose	481.6574358	737.1111846	821.8477295	200.3600817	403.8602685	356.6451958	205.5730759	295.2415148	258.6383334	89.39092888	62.13795475	143.155406	46.72639954	57.73520557	98.5239935	45.92222714	39.94008026	71.06200937	41.29163746	141.2642673	41.88906537	27.80802688	25.04103628	44.26673067	27.71470918	17.28874919	16.40097798	33.46856651	39.35575531	37.74197678	69.50203992	57.87127429	43.86198068	-11.62200127	C18H32O16	539.1325768	4.991866667	C00492	Galactose metabolism(ko00052);;Metabolic pathways(ko01100);;ABC transporters(ko02010)	--	--	--	--	HMDB0003213	512-69-6	Organic compounds	Organic oxygen compounds	Organooxygen compounds
neg_2825	Haematoxylin	46.13853058	74.74830742	103.7312073	54.39999107	33.54202921	113.7971095	2.650875386	71.78559831	32.97339354	5.341372284	42.58638742	12.4744341	57.68975509	23.33919799	3.266296407	38.33341166	41.73893764	111.9123769	40.13841589	4.48313336	56.95220503	5.067720456	1.3487923	25.5697808	1.645078213	2.530860222	41.00314124	0.930963354	7.198345596	0.958585034	1.002045723	1.586978771	2.044334573	-10.20247528	C16H14O6	301.0686798	5.006133333	C09931	--	LMPK12100063	Polyketides [PK]	Flavonoids [PK12]	Neoflavonoids [PK1210]	--	--	--	--	--
neg_2829	N3-fumaramoyl-L-2,3-diaminopropanoate	943.0616545	1034.556833	1038.085411	490.8849021	439.6520391	426.7558284	440.7420301	441.9084331	336.3796835	408.2245367	484.4956232	460.5118744	489.9501337	449.1064854	445.053428	527.090875	537.9993675	583.9672154	508.829675	750.2269028	428.1920704	417.23821	174.2884334	567.7419774	447.2656013	324.4362303	561.2806971	192.0983398	368.6992067	333.4202958	282.8474415	196.5350343	320.2772503	-6.168519316	C7H9N2O5-	401.092536	5.013283333	--	--	--	--	--	--	--	--	--	--	--
neg_2830	N2-Succinyl-L-glutamic acid 5-semialdehyde	260.5065481	424.4290087	275.9867122	755.3864499	848.3939866	705.0509784	802.4350105	785.057601	665.8077126	957.7788136	970.8474315	976.4886618	1071.836692	1002.94868	1032.47748	1057.983579	1141.721632	1167.163815	1148.225786	1260.397232	925.5794895	1192.925967	1005.153084	1221.522942	1149.584175	1076.343606	1295.660513	985.0570651	1242.892653	1258.215972	1230.161008	1355.743294	1354.654147	-35.28456588	C9H13NO6	507.1304704	5.013283333	--	--	--	--	--	--	HMDB0001180	--	Organic compounds	Organic acids and derivatives	Carboxylic acids and derivatives
neg_2831	O-(1->4)-alpha-L-Dihydrostreptosyl-streptidine 6-phosphate	57.5154768	57.11577328	62.70600156	78.74833232	95.80313694	61.32630262	127.8553868	58.13580413	42.4793784	389.148252	384.0379494	398.8432927	446.1273328	514.4866108	427.0986615	528.9184672	557.333499	534.6271357	619.3717358	858.0834955	535.717029	863.3372117	871.0908191	673.3715138	795.0611812	777.6818737	678.0458628	1041.860935	890.238429	1059.184481	879.385183	2298.480756	1187.16558	6.311138887	C14H29N6O11P	533.1644761	5.006133333	C04767	Streptomycin biosynthesis(ko00521);;Metabolic pathways(ko01100);;Biosynthesis of secondary metabolites(ko01110)	--	--	--	--	--	--	--	--	--
neg_2832	S-Ribosyl-L-homocysteine	435.326869	308.0096073	329.1601843	424.9794203	453.5414494	422.1326287	459.4965081	399.486044	408.2862631	603.0652988	587.032343	574.6101969	620.2491857	641.7920542	688.0026931	651.3397577	699.4208248	692.5171516	741.9549115	886.1535048	602.1685569	717.6179755	541.1315871	772.3880797	728.3087329	590.1484511	753.6951747	435.4978298	677.4664929	713.2028779	587.2207683	644.7258447	856.6092405	1.600221852	C9H17NO6S	579.1543742	5.013283333	C03539	Cysteine and methionine metabolism(ko00270);;Metabolic pathways(ko01100);;Biosynthesis of amino acids(ko01230)	--	--	--	--	--	--	--	--	--
neg_2836	N-Acetylaspartylglutamylglutamate	208.0465644	214.8905661	209.5739483	315.6765453	323.6102932	278.3048779	300.2612685	324.8446807	274.8554175	519.2093902	573.2833631	558.8754486	584.2773289	611.9994826	600.1740563	661.2608291	727.3038422	737.6738047	697.1148185	598.7288029	532.6604471	687.5424706	484.8674422	726.9992482	654.4274508	445.6824699	653.2303567	344.9569254	558.4550531	518.9224255	531.0913685	411.5042773	659.7400731	-16.47817205	C16H23N3O11	911.2504455	5.020416667	C20776	Alanine, aspartate and glutamate metabolism(ko00250);;Metabolic pathways(ko01100)	--	--	--	--	--	--	--	--	--
neg_2841	Daidzein-7-O-apiosyl(1?6)glucoside	517.9421227	625.8495536	608.9823708	351.8286704	537.5747967	396.5841066	595.0093724	383.7329032	354.4635537	410.1216861	193.5446659	372.1365134	108.270649	188.5340989	442.344448	113.5454253	229.4313233	177.9934156	20.86033475	125.3595519	9.599931005	10.99576167	12.63201029	52.77532164	3.109022381	4.948700125	6.440328253	2.895405271	4.16994105	34.70704577	3.229288233	23.98003856	9.179506938	15.25833294	C26H28O13	569.1360227	5.034683333	--	--	--	--	--	--	--	--	--	--	--
neg_2842	3alpha-dihydrocadambine	7739.9171	8392.856029	10871.06961	956.1699928	1041.116438	935.4244298	943.6275799	1087.505473	860.8590931	734.3189778	592.1217096	670.6467654	547.1881788	639.7048227	640.8638597	547.3334988	579.594781	610.771878	497.6368815	745.1114972	509.7800942	510.8733129	500.469892	504.8540773	516.3886505	487.5940662	429.601498	507.5988213	522.8602967	555.4229251	510.4193901	742.6103384	494.3066913	7.74947054	C27H34N2O10	581.1949795	5.034683333	--	--	--	--	--	--	--	--	--	--	--
neg_2845	4-Coumaroylshikimate	476.9372646	839.8237043	961.6081976	423.1402762	838.39053	743.7568893	564.0507724	875.1123692	531.1209154	628.5215107	999.4190329	824.2556272	935.5085439	984.9917279	766.5251506	1224.383248	1441.936887	1185.926816	1013.8696	1012.194924	1503.939312	1037.859407	1508.450439	1302.489288	1080.51394	1189.365959	1184.429535	1453.499389	2488.999476	1265.863202	3084.543849	894.374923	894.8139095	-1.764978096	C16H16O7	699.1919268	5.02755	C02947	Phenylpropanoid biosynthesis(ko00940);;Flavonoid biosynthesis(ko00941);;Stilbenoid, diarylheptanoid and gingerol biosynthesis(ko00945);;Metabolic pathways(ko01100);;Biosynthesis of secondary metabolites(ko01110)	--	--	--	--	HMDB0304174	--	Organic compounds	Phenylpropanoids and polyketides	Cinnamic acids and derivatives
neg_2847	Sinapyl alcohol	5.644402129	9.342081117	6.271264012	5.256021158	3.943343673	2.162523088	2.141097312	7.562550239	9.498956824	23.5238016	6.825538811	35.10277509	21.38558398	17.89172602	15.59228671	29.28678464	15.52644405	20.45312477	18.30843455	12.31843954	52.41853688	18.8796749	22.79405036	26.97967345	35.26265163	29.92451008	28.40091722	30.27256251	28.33622625	39.9263628	40.57816821	37.41855466	29.67656866	14.51925107	C11H14O4	209.0849828	5.048266667	C02325	Phenylpropanoid biosynthesis(ko00940);;Biosynthesis of phenylpropanoids(ko01061);;Metabolic pathways(ko01100);;Biosynthesis of secondary metabolites(ko01110)	--	--	--	--	HMDB0013070	537-33-7	Organic compounds	Benzenoids	Phenols
neg_2848	Isochorismate	197.449798	210.5011559	240.3053478	308.1201753	277.2923247	297.7846943	309.757955	299.460429	308.7052038	349.5697403	348.0885557	334.770083	396.6642673	335.1382842	335.6994163	385.9799233	370.0472916	408.5976487	391.6696352	384.9806152	295.6264949	316.4755117	175.1611942	354.4430455	317.9265483	247.3226011	314.5968052	152.7627418	250.1318499	221.6067333	146.8915006	164.9772713	200.6609885	-22.03162818	C10H10O6	247.0174257	5.048266667	C00885	Ubiquinone and other terpenoid-quinone biosynthesis(ko00130);;Biosynthesis of siderophore group nonribosomal peptides(ko01053);;Biosynthesis of phenylpropanoids(ko01061);;Biosynthesis of plant hormones(ko01070);;Metabolic pathways(ko01100);;Biosynthesis of secondary metabolites(ko01110);;Biosynthesis of cofactors(ko01240)	--	--	--	--	HMDB0304395	--	Organic compounds	Organic acids and derivatives	Hydroxy acids and derivatives
neg_2849	DIMBOA-Glc	4276.057593	4922.174265	4875.583357	3094.164564	2634.098337	2812.004138	3044.916471	2909.284303	2886.216687	3716.047997	4111.258593	3708.338521	4293.633142	3778.438512	3663.128166	4077.672613	4119.545059	4653.72712	4363.158053	3917.840949	3529.571304	3509.0739	1201.362182	3956.119332	3286.626336	2706.7681	3698.243811	791.1645584	2414.609607	1908.104839	994.1289924	572.2577752	1605.606715	-20.10601971	C15H18NO10-	371.078313	5.048266667	--	--	--	--	--	--	HMDB0029710	113565-32-5	Organic compounds	Organic oxygen compounds	Organooxygen compounds
neg_2852	4,11,17-Trihydroxy-5,7,9,13,15,19-docosahexaenoic acid	259.026082	251.493725	226.0150738	349.4230233	279.0755153	331.9068116	290.3034209	299.5595322	329.4342134	380.6007986	361.1238476	391.4147527	475.4165816	467.0735202	450.4289982	446.4240137	405.1310255	424.0940644	827.7927999	379.6135199	578.9061557	475.2409996	588.892407	536.9692993	837.0533161	579.1303716	527.0973678	987.1100388	629.0948447	723.9565661	641.5709613	848.1365629	1108.35369	3.008304102	C22H32O5	411.1955072	5.0554	--	--	--	--	--	--	--	--	--	--	--
neg_2867	ribavirin-5'-monophosphate	183.0484597	171.8095091	170.9027902	151.149751	162.7369421	147.3865064	215.3576504	168.6210177	173.5502606	167.9039361	147.5910626	131.7320399	129.3197188	136.8644045	174.9214462	137.4661982	153.5022528	153.1832208	138.0386063	171.4909133	89.10928462	99.80682133	120.9673663	143.6030956	135.979192	76.79639298	150.7851268	114.1573883	136.4150652	133.4484628	119.6100332	134.9084795	144.8653113	0.633469138	C8H11N4O8P-2	367.0298568	5.076816667	--	--	--	--	--	--	--	--	--	--	--
neg_2869	Tetracenomycin X	85.56036273	82.8251158	96.79717347	212.469704	149.6468051	184.2626001	250.6914745	235.2044936	230.92742	316.5084195	328.3914127	261.5707779	248.4173806	275.5868408	313.3188623	317.9467287	325.4448741	307.3075795	274.0758733	383.6209855	238.8890962	259.5684668	254.3784574	278.935455	269.4334965	225.1519209	299.9259697	255.5182063	301.7009743	262.949553	310.2874337	351.7564508	427.3787499	1.514055804	C24H22O11	485.1096711	5.076816667	C12380	Biosynthesis of type II polyketide products(ko01057);;Biosynthesis of secondary metabolites(ko01110)	--	--	--	--	--	--	--	--	--
neg_2870	5''-Phosphoribosylparomamine	210.0115252	444.0974119	471.02177	57.95685653	87.96606407	70.43685099	106.6880887	58.84717588	83.10022281	64.02264585	45.10298741	62.27392842	41.18819679	39.6107158	65.98315293	26.33252498	52.05789133	34.98523979	22.34885548	51.88796486	21.20475941	12.83582319	26.23307505	35.26058664	15.8085184	17.03007245	28.8830638	22.66393591	27.52464843	8.530521791	40.75584384	48.45088404	46.78732996	-3.904171229	C17H34N3O14P	534.1684736	5.076816667	C21260	Neomycin, kanamycin and gentamicin biosynthesis(ko00524);;Biosynthesis of secondary metabolites(ko01110)	--	--	--	--	--	--	--	--	--
neg_2872	Maltotriose	4914.564915	4960.849012	5427.670544	12394.34256	16112.15806	10814.5306	12563.61493	13442.10528	12480.20071	9483.39299	9663.801544	9479.531064	7625.277552	7653.483151	8930.962989	7343.319992	8074.593877	7636.385106	4603.165347	9676.657984	4106.677217	4118.797062	2549.687042	5058.824429	2887.181513	1987.424736	2882.406955	1287.255756	2206.385287	2703.814137	972.3814682	1046.100691	1910.273896	-38.00507034	C18H32O16	539.1192753	5.076816667	C01835	ABC transporters(ko02010);;Carbohydrate digestion and absorption(ko04973)	--	--	--	--	HMDB0001262	1109-28-0	Organic compounds	Organic oxygen compounds	Organooxygen compounds
neg_2886	Pyridoxamine phosphate	28.51772593	26.96940083	40.89279074	122.9891794	199.4502907	299.7246455	368.2566731	93.93838452	314.1512584	103.7462165	53.48378432	181.3078673	32.15588659	8.039954245	239.7289121	23.77251029	40.69980816	77.39957756	37.34401875	74.14910772	12.52947031	31.23019044	12.35707041	50.29868963	22.06205812	15.71368812	22.10873949	5.450290773	39.40590932	23.85278497	5.585028232	30.44477697	23.42504762	-6.740251221	C8H13N2O5P	555.1229234	5.098216667	C00647	Vitamin B6 metabolism(ko00750);;Metabolic pathways(ko01100);;Vitamin digestion and absorption(ko04977)	--	--	--	--	HMDB0001555	529-96-4	Organic compounds	Organoheterocyclic compounds	Pyridines and derivatives
neg_2895	Parishin E	6.946014173	3.155616515	7.03797134	6.25431934	2.596252606	8.612378058	4.968558951	1.334091825	7.317882932	113.7310995	28.23456148	148.2861751	94.10500983	148.2378007	244.0617153	99.45203647	113.039405	43.03158865	406.9373769	19.07809454	242.5086807	191.8396354	313.5945862	224.5507396	370.9404462	284.4137368	266.494734	377.4665092	232.3575944	236.0067915	269.5993975	553.0179855	423.7876325	-7.508990833	C19H24O13	505.1164386	5.105366667	--	--	--	--	--	--	--	--	--	--	--
neg_2900	PE(18:1(11Z)/16:0)	0.343176829	5.38E-12	0.699625664	5.38E-12	5.38E-12	5.38E-12	5.38E-12	5.38E-12	5.38E-12	580.7500149	783.0162506	425.6776867	368.1652947	455.765809	282.823868	2462.618754	3113.202312	2608.288917	2883.755945	5.38E-12	5306.224947	9956.988214	8191.223444	6531.004037	6529.314659	18256.08584	8780.887805	7919.709556	9923.185049	9220.209721	6244.232368	808.8000381	5495.843464	29.42034859	C39H76NO8P	738.5266329	5.1125	--	--	--	--	--	--	HMDB0009022	--	Organic compounds	Lipids and lipid-like molecules	Glycerophospholipids
neg_2905	Dimethyl-L-arginine	5.38E-12	5.38E-12	5.38E-12	18.94731605	2.326866723	6.038811133	10.5353336	6.167420691	3.730309573	12.54642746	12.45573891	6.541613403	11.60871457	17.4073454	8.31325199	10.43793342	2.187068823	3.02236701	17.25856819	6.942588407	9.606093577	17.15270429	6.711060139	2.843466169	10.75281278	5.954091693	4.102504967	18.66636064	7.593304385	10.91244668	9.977713175	15.80924225	16.04370856	10.53236838	C8H18N4O2	237.1145062	5.119633333	--	--	--	--	--	--	HMDB0001539	30315-93-6	Organic compounds	Organic acids and derivatives	Carboxylic acids and derivatives
neg_2907	5-Aminoimidazole ribonucleotide	347.8084555	709.6270942	823.2232577	3.990149888	11.53669869	5.38E-12	5.38E-12	5.38E-12	3.1315496	0.21992509	5.38E-12	3.867806458	5.38E-12	0.063558467	5.38E-12	2.453560916	5.38E-12	1.789344097	4.893090977	2.798347598	0.345604731	5.38E-12	5.38E-12	5.38E-12	0.196944563	5.38E-12	1.326301969	5.38E-12	5.38E-12	1.480843963	5.38E-12	0.131030243	5.38E-12	17.57079311	C8H14N3O7P	294.0548444	5.126766667	--	--	--	--	--	--	HMDB0001235	25635-88-5	Organic compounds	Organic oxygen compounds	Organooxygen compounds
neg_291	Nitrous oxide	25.40301314	26.73993414	31.64601505	0.505289377	0.845495622	1.525337356	2.730436099	2.072098941	1.359703175	0.382513572	1.127342409	5.38E-12	5.38E-12	5.38E-12	5.38E-12	5.38E-12	5.38E-12	5.38E-12	5.38E-12	5.38E-12	5.38E-12	5.38E-12	0.605150376	5.38E-12	5.38E-12	5.38E-12	5.38E-12	5.38E-12	5.38E-12	5.38E-12	5.38E-12	5.38E-12	5.38E-12	-15.46396179	N2O	86.99348796	0.56135	C00887	Nitrogen metabolism(ko00910);;Metabolic pathways(ko01100);;Microbial metabolism in diverse environments(ko01120)	--	--	--	--	HMDB0035807	10024-97-2	Inorganic compounds	Homogeneous non-metal compounds	Other non-metal organides
neg_2910	Oleanolic acid-3-O-glucuronide	1372.142796	1394.906856	1495.500996	210.7436035	96.15613974	148.1638153	105.8732189	140.1859927	89.44111824	196.6486396	328.2659049	264.7129365	157.1533644	119.1993021	93.83824932	498.527038	691.2919814	445.0179843	91.62692537	24.40060998	266.1293685	213.4717228	226.0583617	155.2381367	100.4340069	236.5253395	193.6267852	133.4816358	166.4130833	104.867809	162.1529949	40.0348958	38.52401505	33.78257392	C36H56O9	667.3831985	5.126766667	--	--	--	--	--	--	--	--	--	--	--
neg_2912	PI(10:0/16:0)	522.380569	417.1592668	423.5881031	6.698891044	12.78471251	20.04904678	2.557499518	5.17665704	9.119888683	12843.41709	37321.45237	25308.41054	7631.082452	5646.915086	4568.471633	49691.55629	89837.41978	61622.77735	3986.871053	305.3782705	10306.94183	18322.48573	24463.13281	27461.35054	7005.017621	6114.82557	16825.87394	11040.17519	11050.1189	15418.54213	8565.166369	1216.64021	3116.972698	-37.1394895	C35H67O13P	771.4031524	5.126766667	--	--	LMGP06010963	Glycerophospholipids [GP]	Glycerophosphoinositols [GP06]	Diacylglycerophosphoinositols [GP0601]	--	--	--	--	--
neg_2917	Asp Ala Thr Glu	4587.40257	4045.546068	4341.560037	2931.713868	2145.62242	2694.224216	2113.531125	2622.952644	2137.750258	158.2305776	149.2102204	151.2425215	197.1299731	189.1046851	163.984992	142.1727926	74.98095604	131.7147445	170.7703221	739.7014391	206.0508606	195.2013182	150.2446	136.9025356	163.7377225	246.9597558	139.4255724	163.2691152	165.9199389	164.8435028	172.7061793	200.3702899	175.2720339	-0.908208361	C16H26N4O10	433.1572223	5.14105	--	--	--	--	--	--	--	--	--	--	--
neg_2920	Cannabidiolic acid	518.5538086	338.3701863	392.1915771	515.678861	469.8093114	494.8159215	493.4486322	534.1708095	504.1528352	588.2500594	513.0546774	504.3956026	523.5500986	540.5562869	560.1685997	523.5936937	476.4980614	509.3872007	610.9277054	645.2574826	687.2282562	540.3727532	545.1108066	634.8513627	603.2299089	645.0839867	599.3770779	528.3004737	572.9707177	538.6354951	501.2431422	460.1330672	664.5881739	3.12258914	C22H30O4	393.1849293	5.148183333	C10784	Biosynthesis of various plant secondary metabolites(ko00999);;Metabolic pathways(ko01100);;Biosynthesis of secondary metabolites(ko01110)	LMPK13120003	Polyketides [PK]	Aromatic polyketides [PK13]	Other aromatic polyketides [PK1312]	HMDB0249587	--	Organic compounds	Benzenoids	Benzene and substituted derivatives
neg_2925	Elwesine	110.7495724	96.75059948	73.80741643	241.8504686	280.675485	204.8454624	348.0938661	276.5899778	227.1601188	226.6104656	182.2492712	221.3357826	123.8504402	138.525332	230.6368101	104.0565862	148.6862815	278.7152593	56.41145018	86.15846447	172.7759104	46.241803	24.4538072	28.76199838	23.80920568	91.35306832	34.11371003	2.167750095	27.93403803	29.14269084	12.41360086	19.16989675	21.40452594	4.186178423	C16H21NO3	595.3047936	5.155316667	C21637	Isoquinoline alkaloid biosynthesis(ko00950)	--	--	--	--	--	--	--	--	--
neg_2926	Eriocitrin	6021.652209	6027.231636	5569.668536	613.6049908	852.4303131	664.9398158	634.235749	714.3189991	608.0990262	459.6627225	460.6733035	401.2548267	412.2689775	425.88603	402.1256652	318.2456268	295.571382	348.1183119	369.7392071	466.0659985	399.9992749	365.2736902	281.5303958	495.830508	344.9988151	374.6233353	299.3906739	302.6859902	320.8136409	327.0583809	267.621795	281.549168	286.6257695	0.699049955	C27H32O15	641.1727399	5.155316667	C09732	--	LMPK12140366	Polyketides [PK]	Flavonoids [PK12]	Flavanones [PK1214]	HMDB0005811	13463-28-0	Organic compounds	Benzenoids	Naphthalenes
neg_2927	4'-DEMETHYLEPIPODOPHYLLOTOXIN	213.9872705	158.967872	207.1277557	852.3783848	829.1532959	851.2954672	1076.47528	746.1208068	721.057329	653.566653	644.0529989	807.1010756	794.696602	672.3863628	498.8938256	371.3376196	899.7925946	542.2139109	196.5174031	294.2653034	114.7074557	178.6610782	214.0372587	145.7667033	148.4490257	56.62076576	331.7987224	72.44039066	96.64469751	125.1763888	131.2452956	75.47965446	56.01326455	7.388091368	C21H20O8	399.1114973	5.1696	C21185	--	--	--	--	--	HMDB0246627	--	Organic compounds	Lignans, neolignans and related compounds	Lignan lactones
neg_2928	3-Dihydrocadambine	6236.826639	5668.947121	7253.051979	954.4414533	974.7105113	891.3146794	911.3719341	980.1574086	792.1092643	630.4635215	660.5168182	663.854474	604.277534	569.6293497	550.9627927	556.8400061	686.8464032	725.7327927	468.546976	709.1679948	566.6021962	522.3421837	449.2836345	492.6925403	474.8121199	520.377334	521.1138786	481.7211587	486.9039427	509.8062605	478.3130934	601.2739389	485.6125579	22.33432821	C27H34N2O10	581.2029461	5.1696	--	--	--	--	--	--	--	--	--	--	--
neg_2932	Scopolin	450.8306746	502.3883135	459.2177372	1708.256692	1698.062141	1688.415043	1723.919715	1856.714533	1655.708071	665.5256157	866.1196698	539.8811563	561.737042	381.617458	361.4971384	745.4118167	828.8401182	861.2895426	272.0949061	3139.507312	324.3423485	516.3649887	387.7543479	437.4420519	414.1282407	614.5529909	489.3222642	441.3287671	566.3015448	509.233482	436.9804511	419.989866	357.0067255	41.89520558	C16H18O9	353.1026406	5.183866667	C01527	Biosynthesis of various plant secondary metabolites(ko00999);;Biosynthesis of phenylpropanoids(ko01061);;Biosynthesis of secondary metabolites(ko01110)	--	--	--	--	HMDB0303366	--	Organic compounds	Phenylpropanoids and polyketides	Coumarins and derivatives
neg_2934	Mirificin	1418.521454	1071.108067	281.6947601	470.9571921	636.7768695	214.156803	622.5901276	227.8557786	64.34432518	112.1675574	0.661744269	12.91981478	11.40613386	18.17400843	20.1575309	14.57299346	8.211701551	17.13480905	4.689940147	5.38E-12	25.64465261	28.9459342	6.978107464	37.53610946	6.117562918	28.43547544	19.99058677	36.56557485	9.703396489	18.60025501	11.4663008	16.17726404	13.94876643	4.842716137	C26H28O13	569.1303133	5.176733333	--	--	LMPK12050008	Polyketides [PK]	Flavonoids [PK12]	Isoflavonoids [PK1205]	HMDB0254749	--	Organic compounds	Lipids and lipid-like molecules	Prenol lipids
neg_2938	4-nitrobenzyl alcohol	39.59624059	54.88689775	35.25783709	33.94004021	32.48930343	33.74508022	33.51045563	35.60654875	30.30786203	16.84756935	15.46387307	16.56946811	20.79940055	16.9224647	11.76558274	24.95414816	16.25033174	17.49922111	9.312848277	21.14696952	10.40270866	12.56518587	13.70176345	11.95998774	14.05668471	10.69994775	12.75937636	12.61855513	15.17630275	13.42977145	14.30338378	11.23619158	10.35737397	0.903650799	C7H7NO3	152.035455	5.191016667	--	--	--	--	--	--	HMDB0246534	--	Organic compounds	Benzenoids	Benzene and substituted derivatives
neg_2941	Herbacetin-3-O-glucuronide	276.8156442	211.0476652	224.7060553	143.8471285	181.4199941	105.3219415	150.1654332	115.3847287	86.81231187	152.3656356	139.888456	118.6535594	142.5945711	133.691348	116.2336284	131.8726091	146.4579177	85.39866138	131.4161092	179.9126697	75.06108624	140.8081997	98.8543257	105.4369394	120.4215274	80.83126724	136.6733772	122.5717421	103.448748	137.2187921	109.2849378	161.3559962	143.3654887	-1.092083335	C21H18O13	477.0669421	5.191016667	--	--	--	--	--	--	--	--	--	--	--
neg_2944	3',5-Dihydroxy-4',6,7-Trimethoxyflavanone	15044.21234	15179.72713	14224.648	1034.753071	1263.197643	915.5211522	1085.070434	1040.76615	1122.486507	482.2677546	350.8127685	379.7985331	308.3662201	300.841485	445.8899885	189.8357649	255.6265462	247.4099957	217.4644972	425.4438982	181.6814521	220.2974434	210.8523388	264.7796153	218.2093751	191.4331549	167.340591	231.0863393	218.6399711	233.3073555	173.1593446	294.5346536	215.3777115	2.323621212	C18H18O7	751.2259653	5.191016667	--	--	--	--	--	--	--	--	--	--	--
neg_2949	Sibiricose A3	240.4072622	326.6401612	304.1839565	760.2812837	731.845666	663.1536728	894.8188613	804.0252011	727.9089697	1116.944634	1111.890774	1129.125986	1290.606929	1141.989451	1193.551638	1350.662358	1529.833954	1392.157699	1470.378434	1548.329548	1104.231069	1572.697261	1041.892351	1653.241558	1447.322663	1356.721267	1842.424618	891.9491455	1479.963966	1437.431002	1496.569737	1117.891599	1816.366818	-12.59312343	C19H26O13	507.129724	5.19815	--	--	--	--	--	--	--	--	--	--	--
neg_2951	2-Descarboxy-betanidin	508.3351755	478.446568	363.1831833	171.2299177	182.4426903	124.2282069	190.2971187	113.4157625	165.6342708	146.9551175	57.37023384	104.2617768	106.4738217	58.17228773	123.7622929	98.00992588	55.34548168	92.6978992	110.5382753	142.2034912	110.1061641	98.59545112	137.8453528	128.2594101	130.0413167	97.54434065	80.66463855	126.3598146	103.6308595	110.3673863	107.0503142	130.0117546	143.1995728	1.119252389	C17H17N2O6+	749.2319461	5.19815	C17757	Betalain biosynthesis(ko00965)	--	--	--	--	--	--	--	--	--
neg_2956	Undecanedioic acid	10720.34224	10397.97826	10626.33744	308.6358166	249.7256193	254.1057482	258.7796645	270.2080217	256.5665727	238.2332331	293.5322392	247.0489489	415.5521893	288.0933638	192.6544712	288.9538705	283.7058507	227.1986464	195.4818478	199.3287828	188.3330127	268.670388	214.6390944	219.4488759	268.3865186	234.7317067	278.2031826	249.3575392	185.2119847	263.5526911	272.9999483	397.9213797	237.1945902	-2.537793228	C11H20O4	215.1283342	5.205283333	--	--	LMFA01170007	Fatty Acyls [FA]	Fatty Acids and Conjugates [FA01]	Dicarboxylic acids [FA0117]	HMDB0000888	1852-04-6	Organic compounds	Lipids and lipid-like molecules	Fatty Acyls
neg_2961	Lithospermoside	5639.237046	5672.002759	5648.496286	2274.846064	3107.238701	2212.983281	2918.584989	2424.726368	2519.870373	1681.904597	1592.518333	1660.401951	1363.58433	1385.727046	1706.816672	1275.553576	1525.836708	1343.145569	1114.850981	1876.015483	957.9264942	1252.277269	1016.869476	1287.837691	1031.402062	952.5092368	1154.0689	941.3671685	940.1709737	1155.352989	895.3931627	800.5890048	1116.873243	-24.90993406	C14H19NO8	703.2039397	5.212416667	C17771	--	--	--	--	--	--	--	--	--	--
neg_2966	20-ethyl-PGE2	56.32050121	62.90894162	45.1541854	1094.955087	1638.643522	1371.543326	1294.769936	1386.194624	1544.938293	939.662098	1095.571777	1156.393381	1061.634725	932.1817291	522.5088961	784.5417109	761.645863	995.7513235	385.5036138	904.7082224	831.6695261	222.0686084	142.4216568	295.288842	167.1543553	189.5562211	361.9135917	162.7580936	228.8961523	182.6558633	215.7621134	217.941473	188.5292042	-13.80437826	C22H36O5	379.2437486	5.219566667	--	--	LMFA03010174	Fatty Acyls [FA]	Eicosanoids [FA03]	Prostaglandins [FA0301]	--	--	--	--	--
neg_2975	2,3-Dehydro-UWM6	141.653443	104.3357405	114.615916	470.5249179	470.7286094	465.8134373	493.8039214	507.2095673	597.9044982	624.1652297	735.8150982	622.0929158	573.8818623	567.8486265	492.8409726	557.5518354	684.5578757	635.5938697	481.5737357	419.8772612	336.0317709	429.4363413	328.0204406	588.5873102	271.2765042	516.3612459	619.0469574	301.3851044	440.0463265	503.2134802	585.6660078	133.2742445	283.360881	-2.898968129	C19H16O5	369.0970369	5.233833333	C18679	Biosynthesis of type II polyketide products(ko01057);;Biosynthesis of secondary metabolites(ko01110)	--	--	--	--	--	--	--	--	--
neg_2979	Aloeresin D	7.993652717	2.614640124	3.694317765	17.48095238	7.374367349	16.81526656	23.02091263	9.90464299	9.837638082	66.78237877	13.77345996	49.80412255	68.40772963	30.56948712	40.236115	41.21818964	36.40775681	36.30605808	40.37234642	38.6645107	43.98315991	78.21993263	52.32423071	69.02918905	65.00763631	67.71850416	53.54871716	50.26014274	64.6266909	58.86729882	32.37075501	27.01750777	73.00541618	-8.139902465	C29H32O11	591.1593358	5.2267	--	--	--	--	--	--	--	--	--	--	--
neg_2980	D-Fructuronate	251.7134136	281.6551051	313.1951384	678.8407919	657.6538663	720.9797373	1126.332582	741.1730489	674.0605216	1753.792085	1746.603606	1890.444372	1410.502293	1817.87986	1621.899914	2132.580275	2236.234878	1837.504127	1146.064905	2439.855968	955.9314016	1967.398332	1747.284901	1908.814868	1036.531805	1124.613056	1029.758167	1855.490721	1256.021602	2128.88059	483.4563248	1477.669067	938.0137496	-19.06485276	C6H10O7	387.0706301	5.240966667	C00905	Pentose and glucuronate interconversions(ko00040);;Metabolic pathways(ko01100)	--	--	--	--	--	--	--	--	--
neg_2986	5,10-Methylenetetrahydromethanopterin	304.0548036	231.8170372	253.1743196	351.3924289	416.6358425	317.284049	475.3362255	347.47993	399.9141546	511.702402	482.6567776	536.1488958	531.9285042	575.3044037	683.6227468	459.6742925	481.7019748	486.3277006	740.7133558	569.598269	491.962266	607.392401	545.2175576	558.4224571	585.9225685	520.6073962	707.6322675	432.4340845	541.6402869	499.2125424	597.7771313	534.5564871	665.9709288	-36.36562034	C31H45N6O16P	787.2270239	5.248116667	C04377	Methane metabolism(ko00680);;Metabolic pathways(ko01100);;Microbial metabolism in diverse environments(ko01120);;Carbon metabolism(ko01200)	--	--	--	--	HMDB0060401	--	Organic compounds	Nucleosides, nucleotides, and analogues	Pyrimidine nucleosides
neg_2987	1-Methylhistidine	5.38E-12	5.38E-12	0.068735284	114.5451298	159.0685245	112.8573119	75.9041894	148.3699642	140.7031367	45.19024633	42.22751849	30.6564101	22.66692089	0.92734599	18.63394879	14.59522673	47.82271986	13.40490038	0.020586416	5.38E-12	5.38E-12	0.018959045	0.003772232	5.38E-12	5.38E-12	5.38E-12	0.597466515	5.38E-12	5.38E-12	5.38E-12	1.557987194	1.814953357	5.38E-12	23.67091143	C7H11N3O2	214.0873319	5.25525	C01152	Histidine metabolism(ko00340);;Metabolic pathways(ko01100)	--	--	--	--	HMDB0000001	332-80-9	Organic compounds	Organic acids and derivatives	Carboxylic acids and derivatives
neg_2988	8beta,9alpha-Dihydroxylindan-4(5),7(11)-dien-8alpha,12-olide	5.38E-12	5.38E-12	5.38E-12	5.38E-12	5.38E-12	5.38E-12	5.38E-12	5.38E-12	0.482309975	34.70892351	54.58917647	51.35542961	104.8684637	74.299051	39.87502361	154.8587365	208.178327	211.9304021	107.469565	1.55567959	125.1270105	116.4246434	82.51499059	181.341526	117.3242418	87.99138614	158.6994934	60.80185287	122.9289306	122.1060899	93.77292538	1.776714764	49.16996775	2.016723367	C15H18O4	261.1137612	5.262383333	--	--	--	--	--	--	--	--	--	--	--
neg_2989	Mansonone Q	7.360603925	4.48382593	6.472382712	60.28087606	46.2676282	41.32940186	66.5095422	44.64168008	50.28714857	127.5190513	67.76452201	85.26477932	91.52507846	111.7368816	125.9230242	122.5369232	116.9568943	99.92837812	133.9192783	119.9276171	131.1127386	134.1312222	120.9407379	160.5041144	133.5506586	137.8624958	124.9397468	129.5502684	141.9730164	157.7638846	151.9035794	179.2616408	121.0593811	6.78319312	C15H20O4	263.1306744	5.262383333	--	--	--	--	--	--	--	--	--	--	--
neg_2991	Orotic acid	125.5003473	106.7887197	122.9635773	101.5711284	61.47504778	43.33261058	72.2328221	57.22925006	66.40090838	44.7806867	57.01344172	83.86572443	75.85839354	76.04557084	48.57567969	64.21071462	59.93698634	64.0766566	61.35194808	77.32881222	48.02073029	76.81344489	85.09276035	46.22774508	81.59706181	22.76144265	61.49126189	133.421701	58.55091799	83.94768134	79.02610312	49.25989104	109.1136379	37.69913376	C5H4N2O4	371.0598277	5.25525	C00295	Pyrimidine metabolism(ko00240);;Metabolic pathways(ko01100);;Biosynthesis of cofactors(ko01240)	--	--	--	--	HMDB0000226	65-86-1	Organic compounds	Organoheterocyclic compounds	Diazines
neg_2992	7,8-Dihydro-7,8-dihydroxykynurenate	102.9120128	105.3423613	95.73889391	33.12886635	46.97028052	37.77975996	55.23549327	33.71797091	36.89062805	28.87631575	18.09790133	21.26836078	14.89964914	10.37388396	52.2544198	10.49435982	43.23465897	27.10674481	44.9103741	55.36013933	31.9413434	59.59147583	100.6638533	132.7868964	69.51063404	54.0447668	146.0400351	191.5584471	113.5211321	282.6790476	124.7758422	213.9979159	198.4669064	7.890381205	C10H9NO5	505.1135157	5.25525	C01249	Tryptophan metabolism(ko00380)	--	--	--	--	--	--	--	--	--
neg_2995	Licorice glycoside B	2105.75205	2071.379542	2105.534133	1690.637009	1660.780693	1477.386791	1970.717627	1625.72909	1672.742269	2285.899042	2394.786748	2310.903883	2665.165338	2456.381998	2384.897193	2760.831709	3164.995211	2885.691399	2355.044426	2246.011086	2179.048169	2799.162841	2577.443705	3059.139353	2501.18473	2292.276992	3098.463987	2471.125408	2927.123109	2796.841931	2229.762698	2132.93521	2880.401747	-48.04210984	C35H36O15	717.1975607	5.262383333	--	--	--	--	--	--	HMDB0031988	--	Organic compounds	Phenylpropanoids and polyketides	Flavonoids
neg_2998	L-Xylo-hexulonolactone	233.5727516	244.1245165	262.3723874	316.9564338	315.0958459	317.4095036	341.6435921	331.233344	334.8756631	299.2705717	298.922936	253.9968041	259.1829011	253.88541	226.4916357	234.6143579	248.5096595	273.2692655	171.4796775	336.2242541	175.5365658	110.8994797	92.54272532	151.3227937	89.14002299	84.73257255	157.1226532	87.52021898	91.04389603	92.01769538	76.0583966	107.4348212	96.09930851	-0.189082307	C6H8O6	221.0302576	5.269516667	C03289	Ascorbate and aldarate metabolism(ko00053);;Metabolic pathways(ko01100)	--	--	--	--	--	--	--	--	--
neg_3000	Stachyose	371.0074883	443.8932599	389.4343401	1943.838358	1480.686627	1542.456056	1193.455613	1885.817499	1316.771618	862.6797417	1289.147588	933.4368871	1324.873687	910.890326	907.6056688	1217.170581	1302.969005	1453.110599	920.8805187	1242.472005	894.0774031	947.917274	741.2914662	1107.668526	800.0222601	840.6888659	1253.470069	664.1396039	899.577543	825.5218899	879.6455174	559.4862422	764.9686839	2.640734244	C24H42O21	701.193019	5.269516667	C01613	Galactose metabolism(ko00052);;Metabolic pathways(ko01100)	--	--	--	--	HMDB0003553	470-55-3	Organic compounds	Organic oxygen compounds	Organooxygen compounds
neg_3001	7,8-Dihydromethanopterin	22838.76028	14147.4089	15516.23236	545.4870342	583.2635966	464.8198165	577.3948074	536.6306168	560.1751625	551.3540637	529.5973252	522.4943586	524.8585732	606.4021867	569.9647588	504.162786	575.6457863	507.1545182	521.3781921	628.3287694	429.4965023	547.6669042	558.9895424	536.0776745	616.1693023	555.6877977	570.2751634	585.4530442	600.4451889	570.8840616	568.3883412	625.9874124	731.5574414	-1.668088254	C30H43N6O16P	819.2442273	5.269516667	C05927	Folate biosynthesis(ko00790);;Biosynthesis of cofactors(ko01240)	--	--	--	--	--	--	--	--	--
neg_3005	2-Carboxy-2,5-dihydro-5-oxofuran-2-acetate	343.8359378	334.9979776	348.5972178	111.8913569	127.3994254	104.7530214	101.6023673	113.3047695	103.3684071	66.37060476	69.99393077	63.90746911	69.18551825	70.95664947	67.86350069	60.69842967	81.27353314	74.30488025	54.65773705	75.39333151	43.85724993	62.05938241	66.02086762	56.80032706	52.8238475	52.07149972	55.24601997	55.97233061	54.04594872	51.91793946	42.074376	57.12653329	50.36723365	17.69771911	C7H6O6	185.0124535	5.2838	C01278	Benzoate degradation(ko00362);;Metabolic pathways(ko01100);;Microbial metabolism in diverse environments(ko01120);;Degradation of aromatic compounds(ko01220)	--	--	--	--	--	--	--	--	--
neg_3006	Xanthine	147.6369595	170.172195	202.3143925	67.91597577	76.66933849	78.51232537	69.12935287	73.1824229	79.40168486	50.12973139	53.49274179	50.79364406	44.58802865	45.42335054	54.30833134	47.25719489	56.45384277	53.01041536	38.97704857	65.56446586	27.18746319	48.76952029	47.73395795	54.6057566	37.01949465	39.68200982	43.19395757	42.69763758	47.07821531	46.70336795	37.14313712	56.27262692	44.1578242	-3.1899472	C5H4N4O2	187.0023417	5.276666667	C00385	Purine metabolism(ko00230);;Caffeine metabolism(ko00232);;Biosynthesis of plant secondary metabolites(ko01060);;Biosynthesis of alkaloids derived from histidine and purine(ko01065);;Metabolic pathways(ko01100);;Biosynthesis of secondary metabolites(ko01110);;Microbial metabolism in diverse environments(ko01120);;Nucleotide metabolism(ko01232)	--	--	--	--	HMDB0000292	69-89-6	Organic compounds	Organoheterocyclic compounds	Imidazopyrimidines
neg_3008	p-Coumaroylputrescine	20.90977967	28.99797515	12.2451509	28.23445682	19.30450656	31.81988125	23.0263166	25.30016869	24.27988757	33.76418705	23.8985538	31.31916454	27.91282212	35.69028935	23.11999345	29.5912022	16.62121957	27.13830358	29.6817169	40.4081424	55.04303569	27.79310344	30.28832002	33.99206443	36.06827411	37.25797347	38.94859108	39.52819906	39.51499346	36.59474706	34.93067428	57.031934	43.50942525	5.72586389	C13H18N2O2	269.1075698	5.2838	C18326	Arginine and proline metabolism(ko00330);;Metabolic pathways(ko01100)	--	--	--	--	--	--	--	--	--
neg_3009	bis-(2-methyl-3-furyl) disulfide	7574.030976	7872.249439	8250.469225	2681.181879	2851.646574	2398.341394	1917.408849	2622.569939	2187.737679	1384.366372	1472.477559	1343.370776	1375.349796	1381.455941	1357.853807	1348.393852	1578.285541	1571.502129	1095.823656	1477.879177	1059.188899	1229.111161	1020.924565	1334.33688	1006.096032	1067.54033	1248.001011	1051.929243	1145.144743	1250.039295	928.8033524	1237.755704	1026.019883	10.30382458	C10H10O2S2	271.0127532	5.276666667	--	--	--	--	--	--	--	--	--	--	--
neg_3010	EMODIC ACID	14872.80059	15148.74246	16165.69829	3813.311712	3869.157275	3124.599107	2136.578128	3582.667143	2698.130825	1177.41254	1453.191134	1265.655238	1445.442495	1133.349668	1137.381391	1430.041366	1716.538512	1645.075465	839.2788057	1362.432656	793.8068338	1132.620529	778.6768928	1356.697105	817.3592139	924.9222445	1182.389393	770.990675	1023.179885	1168.232527	671.4757693	583.5235993	721.0814209	-3.874281221	C15H8O7	299.0185638	5.276666667	--	--	--	--	--	--	--	--	--	--	--
neg_3012	dihydro-10-thiopteroate	147094.2933	153065.3338	164084.8188	57090.53303	60539.37108	51042.12878	34544.33572	58039.47983	42947.86249	21773.77674	27438.60842	23944.30328	25057.3513	20781.43477	21281.59134	26050.51871	30875.96032	30465.34039	15117.64914	23903.03529	14665.82377	20115.62248	12779.93144	24660.10098	13668.47982	16477.6059	20308.63099	11884.26863	17049.05186	20649.26582	10685.03845	8315.291348	11919.09256	18.46637612	C14H12N5O3S-	329.064904	5.276666667	--	--	--	--	--	--	--	--	--	--	--
neg_3013	Hesperetin 7-O-glucoside	20.85679509	25.3868174	30.77406249	40.14667281	36.78060077	33.59541673	42.64643582	31.22816211	48.99264895	145.5229539	99.78818758	133.0584332	104.0699448	111.2919466	98.11029893	118.9954835	61.74653946	107.7020208	126.7083272	45.72452413	134.7044589	57.00062175	49.6222095	72.6074922	65.96102225	101.3839363	101.2709683	35.72773848	76.03985416	31.98289704	79.66585966	59.46372385	46.96140583	1.976459488	C22H24O11	463.1255025	5.276666667	C16422	Flavonoid biosynthesis(ko00941)	LMPK12140378	Polyketides [PK]	Flavonoids [PK12]	Flavanones [PK1214]	HMDB0030747	2500-68-7	Organic compounds	Lipids and lipid-like molecules	Prenol lipids
neg_3024	7-Deoxyloganetin	210.5970168	181.6063205	189.125118	55.0261782	58.47077461	55.07667553	61.79015326	54.2239328	53.07773001	58.29773007	70.49980921	60.77541458	58.56166337	62.66917054	64.62241716	63.41197183	59.74839938	58.11620045	71.51413094	77.35567481	55.95812525	55.51660926	46.11573479	48.39819269	54.68899129	58.22611396	52.70774121	48.67035923	54.85725119	43.73354366	51.72850856	73.83878086	52.32580415	7.518553461	C11H16O4	211.0991773	5.298066667	C20790	Monoterpenoid biosynthesis(ko00902);;Metabolic pathways(ko01100);;Biosynthesis of secondary metabolites(ko01110)	--	--	--	--	--	--	--	--	--
neg_3029	3,4-Dihydrocatalposide	231.3366598	212.309978	167.45833	253.2458581	249.0021152	219.0098319	283.9959362	255.237323	235.2314307	360.3131086	357.3482747	323.7121614	413.7541469	406.6901451	365.2934458	420.7186712	468.8647563	453.4754099	628.4731968	376.958159	379.187154	464.3904957	354.7768119	482.0648714	544.7113522	421.6984264	698.9911462	283.1504609	534.614264	424.3405097	567.8894775	357.8558164	671.7317616	-4.787952938	C22H28O12	1013.309719	5.31235	--	--	--	--	--	--	--	--	--	--	--
neg_3030	Dihydrojasmonic acid	90.49356152	113.9954274	184.4112004	5.38E-12	31.25851441	16.89397743	4.023824954	11.95557386	2.235962413	6.329834582	6.001591883	6.032336583	8.389083314	7.83970483	3.298454457	8.055145102	5.225489492	3.242041021	10.47764617	7.695110157	7.316083024	5.440551912	2.443409913	5.38E-12	6.252953505	2.32941002	7.089112541	6.13160412	13.29566436	5.38E-12	13.3354315	4.661786677	5.38E-12	-15.16401693	C12H20O3	211.1307512	5.31235	--	--	--	--	--	--	HMDB0033601	98674-52-3	Organic compounds	Lipids and lipid-like molecules	Fatty Acyls
neg_3032	3-Dimethylallyl-4-hydroxymandelic acid	15.61854069	10.17887591	9.396647026	6.187364802	4.136718522	5.38E-12	2.612853414	3.435269044	5.38E-12	53.95479236	24.71353301	47.38862751	48.72807235	68.52188266	47.56716574	49.4180022	43.33530737	20.44806616	117.419657	3.837401954	97.04110858	65.31322914	66.64120446	65.92741496	135.8703186	130.306245	72.55083422	123.7421967	110.3403667	93.19488989	144.6734566	168.9783233	141.9317074	18.38923517	C13H16O4	235.1019243	5.305216667	C12457	Novobiocin biosynthesis(ko00401);;Biosynthesis of secondary metabolites(ko01110)	--	--	--	--	HMDB0000822	1198-84-1	Organic compounds	Benzenoids	Phenols
neg_3033	Bis(4-hydroxyphenyl)methanol	5.154404967	10.35532426	7.647250326	17.91676515	25.17178219	16.98080802	20.21662524	25.25719422	21.6940132	52.24056365	77.22536158	54.82647654	71.65092104	75.8124363	35.64408946	69.80721132	89.47629101	71.52428017	34.9719658	5.598271636	37.80280597	35.98185899	10.16119582	45.80867899	12.27577422	18.48047492	57.324841	9.795636446	27.25279019	33.66803263	29.76078563	10.3602444	9.679657641	-3.245705399	C13H12O3	237.0526107	5.31235	C18215	Bisphenol degradation(ko00363);;Microbial metabolism in diverse environments(ko01120)	--	--	--	--	--	--	--	--	--
neg_3035	Colnelenic acid	94774.20404	84257.54981	91864.74357	1898.461817	1761.357521	2329.912597	1796.28754	1643.277727	1732.277259	1507.277699	1385.459613	1314.013933	1467.592441	1158.644095	1243.772166	1142.148601	1060.060327	1135.230398	950.0949354	1412.137022	1180.574955	984.7410077	757.4498032	1002.459515	1145.111189	1034.259534	1039.620578	925.0811455	977.8529828	916.9444369	1038.821387	1299.63375	953.7952955	2.272088674	C18H28O3	327.2154108	5.31235	C16320	alpha-Linolenic acid metabolism(ko00592);;Biosynthesis of secondary metabolites(ko01110)	LMFA10000002	Fatty Acyls [FA]	Fatty ethers [FA10]	--	HMDB0030996	52591-16-9	Organic compounds	Lipids and lipid-like molecules	Fatty Acyls
neg_3041	Chelirubine	502.0516359	519.1410361	521.128001	1220.390783	1167.28351	1275.950809	1424.881499	1368.292681	1296.380196	2584.110492	2952.086065	2508.438159	2837.244657	2644.356073	2118.226614	3010.633414	3195.81223	3254.637384	1639.587342	1211.251148	1533.226295	1610.706859	989.2298888	2362.713389	1150.629892	1238.325665	2379.014956	757.3923011	1483.754168	1668.181224	1488.890921	724.2243316	1150.830162	-4.167005127	C21H16NO5+	383.0760066	5.31235	C06327	Isoquinoline alkaloid biosynthesis(ko00950)	--	--	--	--	--	--	--	--	--
neg_3044	Diethyl butanedioate	28.27308488	50.48398293	52.62410504	6.034489235	3.665104155	5.549542566	2.212322603	17.49958783	18.44658043	18.03685883	33.48005747	39.75860999	33.38029455	44.97579874	17.49957775	25.95368262	45.77501956	63.61555337	8.690650599	0.401232139	22.46591278	3.964062465	4.373981473	34.86099332	2.892430475	3.899558247	34.2040483	2.988914311	5.371531182	18.55072599	8.062374571	5.975161238	2.153913386	1.082316152	C8H14O4	209.0587986	5.319483333	--	--	--	--	--	--	HMDB0033838	123-25-1	Organic compounds	Lipids and lipid-like molecules	Fatty Acyls
[truncated: 2,062 more rows]
[truncated: 1 more columns]
